# Supplementary material for: Near real-time data on the human neutralizing antibody landscape to influenza virus to inform vaccine-strain selection in September 2025
Source: bioRxiv. 2025 Oct 28:2025.09.06.674661. Originally published 2025 Sep 6. Preprint. [Version 2] doi: 10.1101/2025.09.06.674661 (PMC12425000; doi:10.1101/2025.09.06.674661)
Supplement: Supplement 3 [file media-3.csv]

group	serum	virus	titer	titer_bound	titer_sem	n_replicates	titer_as
EPIHK	EPIHK_1	A/Amapa/021563-IEC/2024_H3N2	3439.0	interpolated	325.9	2	midpoint
EPIHK	EPIHK_1	A/Badajoz/18680568/2025_H3N2	3666.0	interpolated	715.1	2	midpoint
EPIHK	EPIHK_1	A/Bangkok/P176/2025_H1N1	1188.0	interpolated	27.0	2	midpoint
EPIHK	EPIHK_1	A/Brisbane/02/2018_H1N1	7105.0	interpolated	1297.0	3	midpoint
EPIHK	EPIHK_1	A/BurkinaFaso/3131/2023_H3N2	2051.0	interpolated	990.2	2	midpoint
EPIHK	EPIHK_1	A/Busan/277/2025_H1N1	1108.0	interpolated	400.9	2	midpoint
EPIHK	EPIHK_1	A/Busan/461/2025_H3N2	1599.0	interpolated		1	midpoint
EPIHK	EPIHK_1	A/California/07/2009_H1N1	8901.0	interpolated		1	midpoint
EPIHK	EPIHK_1	A/Cambodia/e0826360/2020egg_H3N2	5146.0	interpolated	1043.0	3	midpoint
EPIHK	EPIHK_1	A/Canberra/613/2024_H3N2	4596.0	interpolated	26.97	2	midpoint
EPIHK	EPIHK_1	A/Colombia/1851/2024_H3N2	1720.0	interpolated	702.2	2	midpoint
EPIHK	EPIHK_1	A/Colombia/7681/2024_H3N2	1952.0	interpolated	236.1	2	midpoint
EPIHK	EPIHK_1	A/Colorado/218/2024_H1N1	2302.0	interpolated		1	midpoint
EPIHK	EPIHK_1	A/Colorado/ISC-1416/2024_H3N2	1968.0	interpolated	815.8	2	midpoint
EPIHK	EPIHK_1	A/Croatia/10136RV/2023-egg_H3N2	9104.0	interpolated	3518.0	2	midpoint
EPIHK	EPIHK_1	A/DE/DE-DHSS-901/2025_(H3N2)_H3N2	1557.0	interpolated	259.3	2	midpoint
EPIHK	EPIHK_1	A/Darwin/6/2021_H3N2	1645.0	interpolated	303.5	3	midpoint
EPIHK	EPIHK_1	A/Darwin/9/2021_H3N2	5563.0	interpolated	949.2	3	midpoint
EPIHK	EPIHK_1	A/DistrictOfColumbia/27/2023_H3N2	1786.0	interpolated	510.3	2	midpoint
EPIHK	EPIHK_1	A/Ecuador/1385/2024_H3N2	1763.0	interpolated	31.25	2	midpoint
EPIHK	EPIHK_1	A/Florida/ISC-1241/2025_H3N2	3456.0	interpolated		1	midpoint
EPIHK	EPIHK_1	A/France/ARA-RELAB-HCL025017178801/2025_H3N2	3541.0	interpolated	939.2	2	midpoint
EPIHK	EPIHK_1	A/France/BRE-IPP01880/2025_H3N2	1876.0	interpolated	210.3	2	midpoint
EPIHK	EPIHK_1	A/France/IDF-IPP29542/2023-egg_H3N2	1892.0	interpolated	803.3	2	midpoint
EPIHK	EPIHK_1	A/France/PAC-RELAB-HCL024172122101/2024_H3N2	2571.0	interpolated		1	midpoint
EPIHK	EPIHK_1	A/Ghana/FS-25-0256/2025_H3N2	4915.0	interpolated		1	midpoint
EPIHK	EPIHK_1	A/Hawaii/70/2019_H1N1	6477.0	interpolated	1611.0	3	midpoint
EPIHK	EPIHK_1	A/Hawaii/ISC-1140/2025_H1N1	4361.0	interpolated	1859.0	2	midpoint
EPIHK	EPIHK_1	A/HongKong/2671/2019_H3N2	9584.0	interpolated	3000.0	3	midpoint
EPIHK	EPIHK_1	A/HongKong/45/2019_H3N2	4240.0	interpolated	106.4	3	midpoint
EPIHK	EPIHK_1	A/HongKong/4801/2014_H3N2	7108.0	interpolated	2001.0	3	midpoint
EPIHK	EPIHK_1	A/HongKong/4801/2014egg_H3N2	10180.0	interpolated	1763.0	3	midpoint
EPIHK	EPIHK_1	A/Illinois/65/2024_H1N1	2084.0	interpolated	5.548	2	midpoint
EPIHK	EPIHK_1	A/India/Pune-NIV24_3439/2024_H3N2	2157.0	interpolated	788.4	2	midpoint
EPIHK	EPIHK_1	A/Indiana/46/2024_H3N2	619.2	interpolated	269.4	2	midpoint
EPIHK	EPIHK_1	A/Iowa/123/2024_H1N1	4662.0	interpolated	674.7	2	midpoint
EPIHK	EPIHK_1	A/KANAGAWA/AC2408/2025_H1N1	989.1	interpolated	420.9	2	midpoint
EPIHK	EPIHK_1	A/Kansas/14/2017_H3N2	1275.0	interpolated	343.8	2	midpoint
EPIHK	EPIHK_1	A/Kentucky/57/2024_H3N2	1016.0	interpolated	369.0	2	midpoint
EPIHK	EPIHK_1	A/Lisboa/188/2023_H1N1	3372.0	interpolated	831.2	2	midpoint
EPIHK	EPIHK_1	A/Lisboa/216/2023_H3N2	2603.0	interpolated	206.9	2	midpoint
EPIHK	EPIHK_1	A/Madagascar/00003/2025_H1N1	5995.0	interpolated	184.3	2	midpoint
EPIHK	EPIHK_1	A/Maldives/2132/2024_H1N1	4064.0	interpolated	1363.0	2	midpoint
EPIHK	EPIHK_1	A/Maldives/2147/2024_H3N2	459.8	interpolated	268.8	2	midpoint
EPIHK	EPIHK_1	A/Maldives/2186/2024_H3N2	1694.0	interpolated	1131.0	2	midpoint
EPIHK	EPIHK_1	A/Manitoba/RV04865/2024_H3N2	4424.0	interpolated	483.1	2	midpoint
EPIHK	EPIHK_1	A/Maryland/64/2024_H1N1	4979.0	interpolated		1	midpoint
EPIHK	EPIHK_1	A/Massachusetts/18/2022_H3N2	3553.0	interpolated	1116.0	3	midpoint
EPIHK	EPIHK_1	A/Massachusetts/93/2024_H3N2	1595.0	interpolated	245.3	2	midpoint
EPIHK	EPIHK_1	A/Massachusetts/BI_MGH-23147/2025_H3N2	2606.0	interpolated	709.2	2	midpoint
EPIHK	EPIHK_1	A/Massachusetts/ISC-1679/2025_H1N1	2874.0	interpolated	136.8	2	midpoint
EPIHK	EPIHK_1	A/Massachusetts/ISC-1684/2025_H3N2	3193.0	interpolated	1433.0	2	midpoint
EPIHK	EPIHK_1	A/Mato_Grosso_do_Sul/518/2025_H3N2	4166.0	interpolated	139.7	2	midpoint
EPIHK	EPIHK_1	A/Michigan/120/2024_H3N2	1690.0	interpolated	338.8	2	midpoint
EPIHK	EPIHK_1	A/Michigan/45/2015_H1N1	8059.0	interpolated	1640.0	3	midpoint
EPIHK	EPIHK_1	A/Michigan/UM-10062069629/2025_H3N2	1080.0	interpolated	27.12	2	midpoint
EPIHK	EPIHK_1	A/Michigan/UM-10062100736/2025_H3N2	1751.0	interpolated	829.7	2	midpoint
EPIHK	EPIHK_1	A/Minnesota/126/2024_H3N2	1393.0	interpolated	64.54	2	midpoint
EPIHK	EPIHK_1	A/Minnesota/131/2024_H1N1	3148.0	interpolated	631.0	2	midpoint
EPIHK	EPIHK_1	A/Minnesota/133/2024_H3N2	2050.0	interpolated	49.68	2	midpoint
EPIHK	EPIHK_1	A/Minnesota/97/2024_H3N2	2652.0	interpolated	423.4	2	midpoint
EPIHK	EPIHK_1	A/Netherlands/01502/2025_H3N2	2309.0	interpolated	1102.0	2	midpoint
EPIHK	EPIHK_1	A/Netherlands/10563/2023_H3N2	3572.0	interpolated	940.6	2	midpoint
EPIHK	EPIHK_1	A/Nevada/216/2024_H3N2	2255.0	interpolated	646.0	2	midpoint
EPIHK	EPIHK_1	A/New_York/191/2024_H3N2	1869.0	interpolated		1	midpoint
EPIHK	EPIHK_1	A/New_York/39/2025_H3N2	2095.0	interpolated	99.12	2	midpoint
EPIHK	EPIHK_1	A/New_York/GKISBBBE61555/2025_H3N2	1918.0	interpolated	221.9	2	midpoint
EPIHK	EPIHK_1	A/Norway/12374/2023_H3N2	3606.0	interpolated	2064.0	2	midpoint
EPIHK	EPIHK_1	A/NovaScotia/ET1801CP00018S/2025_H1N1	2639.0	interpolated	591.5	2	midpoint
EPIHK	EPIHK_1	A/Ohio/259/2024_H1N1	3653.0	interpolated	13.1	2	midpoint
EPIHK	EPIHK_1	A/Oregon/11/2025_H1N1	4080.0	interpolated	1558.0	2	midpoint
EPIHK	EPIHK_1	A/Oregon/261/2024_H1N1	2157.0	interpolated	610.7	2	midpoint
EPIHK	EPIHK_1	A/Oregon/265/2024_H3N2	1966.0	interpolated	483.3	2	midpoint
EPIHK	EPIHK_1	A/Pakistan/306/2024_H1N1	3695.0	interpolated	126.1	2	midpoint
EPIHK	EPIHK_1	A/Pennsylvania/288/2024_H3N2	1763.0	interpolated	684.2	2	midpoint
EPIHK	EPIHK_1	A/Punta_Arenas/83659/2024_H3N2	2759.0	interpolated	1535.0	2	midpoint
EPIHK	EPIHK_1	A/Qatar/83328/2024_H1N1	2935.0	interpolated	1443.0	2	midpoint
EPIHK	EPIHK_1	A/Qinghai-Chengzhong/SWL1410/2024_H1N1	4320.0	interpolated		1	midpoint
EPIHK	EPIHK_1	A/Queensland/IN000692/2024_H3N2	5623.0	interpolated	1283.0	2	midpoint
EPIHK	EPIHK_1	A/Queensland/IN000803/2024_H3N2	2235.0	interpolated	1101.0	2	midpoint
EPIHK	EPIHK_1	A/Rhode_Island/15446/2025_H3N2	1753.0	interpolated	506.8	2	midpoint
EPIHK	EPIHK_1	A/Rhode_Island/66/2024_H3N2	5019.0	interpolated	138.8	2	midpoint
EPIHK	EPIHK_1	A/Saint-Petersburg/RII-04/2025_H1N1	3319.0	interpolated	652.6	2	midpoint
EPIHK	EPIHK_1	A/Santa_Catarina/333/2025_H3N2	1470.0	interpolated	23.01	2	midpoint
EPIHK	EPIHK_1	A/Santiago/101713/2024_H1N1	2850.0	interpolated	704.5	2	midpoint
EPIHK	EPIHK_1	A/Sao_Paulo/358026766-IAL/2024_H3N2	1741.0	interpolated	493.8	2	midpoint
EPIHK	EPIHK_1	A/Saskatchewan/RV04835/2024_H3N2	2316.0	interpolated	202.9	2	midpoint
EPIHK	EPIHK_1	A/Shanghai-Huangpu/SWL12109/2024_H1N1	3952.0	interpolated	196.9	2	midpoint
EPIHK	EPIHK_1	A/Singapore/INFIMH-16-0019/2016X-307A_H3N2	7399.0	interpolated	434.4	3	midpoint
EPIHK	EPIHK_1	A/Singapore/INFIMH-16-0019/2016_H3N2	3733.0	interpolated	1104.0	3	midpoint
EPIHK	EPIHK_1	A/Singapore/MOH0547/2024_H1N1	2609.0	interpolated	104.4	2	midpoint
EPIHK	EPIHK_1	A/Slovenia/49/2024_H3N2	7112.0	interpolated	320.0	2	midpoint
EPIHK	EPIHK_1	A/Switzerland/47775/2024_H3N2	1084.0	interpolated	85.58	2	midpoint
EPIHK	EPIHK_1	A/Switzerland/860423897313/2023_H3N2	1908.0	interpolated	723.1	2	midpoint
EPIHK	EPIHK_1	A/Switzerland/9715293/2013NIB-88_H3N2	5566.0	interpolated	292.0	2	midpoint
EPIHK	EPIHK_1	A/Switzerland/9715293/2013_H3N2	1933.0	interpolated	104.6	2	midpoint
EPIHK	EPIHK_1	A/Sydney/43/2025_H3N2	2262.0	interpolated	1347.0	2	midpoint
EPIHK	EPIHK_1	A/TOKYO/EIS11-277/2024_H1N1	2361.0	interpolated	341.0	2	midpoint
EPIHK	EPIHK_1	A/Tambov/160-1V/2024_H1N1	3418.0	interpolated	404.3	2	midpoint
EPIHK	EPIHK_1	A/Tasmania/788/2024_H3N2	1770.0	interpolated	665.2	2	midpoint
EPIHK	EPIHK_1	A/Tasmania/790/2024_H3N2	3437.0	interpolated	643.9	2	midpoint
EPIHK	EPIHK_1	A/Tasmania/836/2024_H3N2	2314.0	interpolated	997.2	2	midpoint
EPIHK	EPIHK_1	A/Tennessee/04/2025_H1N1	3243.0	interpolated	624.2	2	midpoint
EPIHK	EPIHK_1	A/Tennessee/99/2024_H3N2	1512.0	interpolated	107.3	2	midpoint
EPIHK	EPIHK_1	A/Texas/15550/2024_H3N2	3026.0	interpolated		1	midpoint
EPIHK	EPIHK_1	A/Texas/50/2012X-223A_H3N2	11640.0	interpolated	3364.0	3	midpoint
EPIHK	EPIHK_1	A/Texas/50/2012_H3N2	4194.0	interpolated	864.9	3	midpoint
EPIHK	EPIHK_1	A/Texas/ISC-1148/2025_H3N2	6032.0	interpolated	941.8	2	midpoint
EPIHK	EPIHK_1	A/Texas/ISC-1274/2025_H3N2	1983.0	interpolated	134.8	2	midpoint
EPIHK	EPIHK_1	A/Texas/ISC-1322/2025_H3N2	3085.0	interpolated	647.3	2	midpoint
EPIHK	EPIHK_1	A/Texas/ISC-1342/2025_H3N2	2937.0	interpolated	1084.0	2	midpoint
EPIHK	EPIHK_1	A/Thailand/8/2022_H3N2	4854.0	interpolated	2514.0	3	midpoint
EPIHK	EPIHK_1	A/Ufa/CRIE/47/2024_H1N1	3280.0	interpolated	939.8	2	midpoint
EPIHK	EPIHK_1	A/Uganda/UVRI_KIS6850_2024_H1N1	3431.0	interpolated	420.8	2	midpoint
EPIHK	EPIHK_1	A/Ulsan/492/2025_H1N1	1942.0	interpolated	970.1	2	midpoint
EPIHK	EPIHK_1	A/Utah/39/2025_H1N1	2073.0	interpolated	547.5	2	midpoint
EPIHK	EPIHK_1	A/Utah/87/2024_H3N2	3091.0	interpolated		1	midpoint
EPIHK	EPIHK_1	A/Utah/94/2024_H3N2	1382.0	interpolated	858.1	2	midpoint
EPIHK	EPIHK_1	A/Vermont/05/2025_H1N1	3360.0	interpolated	817.4	2	midpoint
EPIHK	EPIHK_1	A/Vermont/10/2025_H1N1	4256.0	interpolated	1400.0	2	midpoint
EPIHK	EPIHK_1	A/Vermont/13/2025_H3N2	2018.0	interpolated	883.6	2	midpoint
EPIHK	EPIHK_1	A/Victoria/3480/2024_H3N2	2299.0	interpolated	868.9	2	midpoint
EPIHK	EPIHK_1	A/Victoria/3482/2024_H3N2	1929.0	interpolated	521.9	2	midpoint
EPIHK	EPIHK_1	A/Victoria/3599/2024_H1N1	3751.0	interpolated	521.9	2	midpoint
EPIHK	EPIHK_1	A/Victoria/46/2024_H3N2	4615.0	interpolated	578.7	2	midpoint
EPIHK	EPIHK_1	A/Victoria/4897/2022_IVR-238_H1N1	5482.0	interpolated	1674.0	2	midpoint
EPIHK	EPIHK_1	A/Victoria/96/2025_H3N2	2289.0	interpolated	498.7	2	midpoint
EPIHK	EPIHK_1	A/Vladimir/RII-MH223382S/2024_H1N1	3420.0	interpolated	1623.0	2	midpoint
EPIHK	EPIHK_1	A/Washington/15245/2025_H3N2	4048.0	interpolated	2326.0	2	midpoint
EPIHK	EPIHK_1	A/Washington/284/2024_H3N2	3461.0	interpolated	101.8	2	midpoint
EPIHK	EPIHK_1	A/Washington/UW-25728/2024_H3N2	1557.0	interpolated	22.89	2	midpoint
EPIHK	EPIHK_1	A/Wisconsin/172/2024_H3N2	1365.0	interpolated	692.9	2	midpoint
EPIHK	EPIHK_1	A/Wisconsin/30/2025_H1N1	3883.0	interpolated		1	midpoint
EPIHK	EPIHK_1	A/Wisconsin/588/2019_H1N1	4587.0	interpolated	1339.0	3	midpoint
EPIHK	EPIHK_1	A/Wisconsin/67/2022_H1N1	2586.0	interpolated	529.8	3	midpoint
EPIHK	EPIHK_1	A/Wisconsin/NIRC-IS-1028/2024_H3N2	1814.0	interpolated	383.8	2	midpoint
EPIHK	EPIHK_1	A/Wisconsin/NIRC-IS-1111/2025_H1N1	3355.0	interpolated	326.0	2	midpoint
EPIHK	EPIHK_1	A/Zacapa/FLU-012/2025_H1N1	2425.0	interpolated	299.3	2	midpoint
EPIHK	EPIHK_10	A/Amapa/021563-IEC/2024_H3N2	337.8	interpolated	18.84	2	midpoint
EPIHK	EPIHK_10	A/Badajoz/18680568/2025_H3N2	167.2	interpolated	73.61	2	midpoint
EPIHK	EPIHK_10	A/Bangkok/P176/2025_H1N1	196.8	interpolated	92.82	2	midpoint
EPIHK	EPIHK_10	A/Brisbane/02/2018_H1N1	1011.0	interpolated	156.3	3	midpoint
EPIHK	EPIHK_10	A/BurkinaFaso/3131/2023_H3N2	202.6	interpolated	96.17	2	midpoint
EPIHK	EPIHK_10	A/Busan/277/2025_H1N1	147.1	interpolated	28.37	2	midpoint
EPIHK	EPIHK_10	A/Busan/461/2025_H3N2	277.0	interpolated		1	midpoint
EPIHK	EPIHK_10	A/California/07/2009_H1N1	1624.0	interpolated		1	midpoint
EPIHK	EPIHK_10	A/Cambodia/e0826360/2020_H3N2	49.54	interpolated	5.621	2	midpoint
EPIHK	EPIHK_10	A/Cambodia/e0826360/2020egg_H3N2	531.0	interpolated	230.7	3	midpoint
EPIHK	EPIHK_10	A/Canberra/613/2024_H3N2	344.9	interpolated	54.82	2	midpoint
EPIHK	EPIHK_10	A/Colombia/1851/2024_H3N2	519.4	interpolated	164.6	2	midpoint
EPIHK	EPIHK_10	A/Colombia/7681/2024_H3N2	73.81	interpolated	25.19	2	midpoint
EPIHK	EPIHK_10	A/Colorado/218/2024_H1N1	173.9	interpolated		1	midpoint
EPIHK	EPIHK_10	A/Colorado/ISC-1416/2024_H3N2	250.1	interpolated	55.52	2	midpoint
EPIHK	EPIHK_10	A/CoteD'Ivoire/4448/2024_H3N2	40.02	interpolated		1	midpoint
EPIHK	EPIHK_10	A/Croatia/10136RV/2023-egg_H3N2	119.4	interpolated	19.45	2	midpoint
EPIHK	EPIHK_10	A/DE/DE-DHSS-901/2025_(H3N2)_H3N2	303.3	interpolated	57.76	2	midpoint
EPIHK	EPIHK_10	A/Darwin/6/2021_H3N2	344.1	interpolated	50.52	3	midpoint
EPIHK	EPIHK_10	A/Darwin/9/2021_H3N2	40.72	interpolated	0.2416	3	midpoint
EPIHK	EPIHK_10	A/DistrictOfColumbia/27/2023_H3N2	250.0	interpolated	57.93	2	midpoint
EPIHK	EPIHK_10	A/Ecuador/1385/2024_H3N2	59.1	upper	19.1	2	midpoint
EPIHK	EPIHK_10	A/Florida/ISC-1241/2025_H3N2	210.7	interpolated		1	midpoint
EPIHK	EPIHK_10	A/France/ARA-RELAB-HCL025017178801/2025_H3N2	317.8	interpolated	8.33	2	midpoint
EPIHK	EPIHK_10	A/France/BRE-IPP01880/2025_H3N2	186.4	interpolated	123.4	2	midpoint
EPIHK	EPIHK_10	A/France/IDF-IPP29542/2023-egg_H3N2	64.88	interpolated	22.03	2	midpoint
EPIHK	EPIHK_10	A/France/PAC-RELAB-HCL024172122101/2024_H3N2	182.1	interpolated		1	midpoint
EPIHK	EPIHK_10	A/Ghana/FS-25-0256/2025_H3N2	405.3	interpolated		1	midpoint
EPIHK	EPIHK_10	A/Hawaii/70/2019_H1N1	579.9	interpolated	72.01	3	midpoint
EPIHK	EPIHK_10	A/Hawaii/ISC-1140/2025_H1N1	277.2	interpolated	83.1	2	midpoint
EPIHK	EPIHK_10	A/HongKong/2671/2019_H3N2	156.6	interpolated	27.49	3	midpoint
EPIHK	EPIHK_10	A/HongKong/45/2019_H3N2	94.39	interpolated	18.59	3	midpoint
EPIHK	EPIHK_10	A/HongKong/4801/2014_H3N2	237.7	interpolated	22.2	2	midpoint
EPIHK	EPIHK_10	A/HongKong/4801/2014egg_H3N2	915.1	interpolated	264.2	3	midpoint
EPIHK	EPIHK_10	A/Illinois/65/2024_H1N1	234.0	interpolated	14.95	2	midpoint
EPIHK	EPIHK_10	A/India/Pune-NIV24_3439/2024_H3N2	109.6	interpolated	24.11	2	midpoint
EPIHK	EPIHK_10	A/Indiana/46/2024_H3N2	88.52	interpolated	0.1295	2	midpoint
EPIHK	EPIHK_10	A/Iowa/123/2024_H1N1	225.3	interpolated	63.72	2	midpoint
EPIHK	EPIHK_10	A/KANAGAWA/AC2408/2025_H1N1	151.7	interpolated	48.75	2	midpoint
EPIHK	EPIHK_10	A/Kansas/14/2017_H3N2	362.6	interpolated		1	midpoint
EPIHK	EPIHK_10	A/Kentucky/57/2024_H3N2	481.2	interpolated	23.11	2	midpoint
EPIHK	EPIHK_10	A/Lisboa/188/2023_H1N1	302.7	interpolated	123.3	2	midpoint
EPIHK	EPIHK_10	A/Lisboa/216/2023_H3N2	396.0	interpolated		1	midpoint
EPIHK	EPIHK_10	A/Madagascar/00003/2025_H1N1	146.0	interpolated	19.3	2	midpoint
EPIHK	EPIHK_10	A/Maldives/2132/2024_H1N1	199.3	interpolated	29.25	2	midpoint
EPIHK	EPIHK_10	A/Maldives/2147/2024_H3N2	40.0	upper	0.0	2	midpoint
EPIHK	EPIHK_10	A/Maldives/2186/2024_H3N2	145.7	interpolated	55.62	2	midpoint
EPIHK	EPIHK_10	A/Manitoba/RV04865/2024_H3N2	696.8	interpolated	51.32	2	midpoint
EPIHK	EPIHK_10	A/Maryland/64/2024_H1N1	164.4	interpolated		1	midpoint
EPIHK	EPIHK_10	A/Massachusetts/18/2022_H3N2	248.0	interpolated	66.35	2	midpoint
EPIHK	EPIHK_10	A/Massachusetts/93/2024_H3N2	228.3	interpolated	6.615	2	midpoint
EPIHK	EPIHK_10	A/Massachusetts/BI_MGH-23147/2025_H3N2	331.9	interpolated	159.0	2	midpoint
EPIHK	EPIHK_10	A/Massachusetts/ISC-1679/2025_H1N1	228.7	interpolated	115.6	2	midpoint
EPIHK	EPIHK_10	A/Massachusetts/ISC-1684/2025_H3N2	406.9	interpolated	40.44	2	midpoint
EPIHK	EPIHK_10	A/Mato_Grosso_do_Sul/518/2025_H3N2	153.1	interpolated	67.29	2	midpoint
EPIHK	EPIHK_10	A/Michigan/120/2024_H3N2	237.4	interpolated	7.571	2	midpoint
EPIHK	EPIHK_10	A/Michigan/45/2015_H1N1	1223.0	interpolated	107.8	3	midpoint
EPIHK	EPIHK_10	A/Michigan/UM-10062069629/2025_H3N2	362.8	interpolated	52.53	2	midpoint
EPIHK	EPIHK_10	A/Michigan/UM-10062100736/2025_H3N2	333.8	interpolated	29.86	2	midpoint
EPIHK	EPIHK_10	A/Minnesota/126/2024_H3N2	369.6	interpolated	41.66	2	midpoint
EPIHK	EPIHK_10	A/Minnesota/131/2024_H1N1	175.6	interpolated	46.29	2	midpoint
EPIHK	EPIHK_10	A/Minnesota/133/2024_H3N2	252.4	interpolated		1	midpoint
EPIHK	EPIHK_10	A/Minnesota/97/2024_H3N2	499.4	interpolated	133.4	2	midpoint
EPIHK	EPIHK_10	A/Netherlands/01502/2025_H3N2	129.8	interpolated	7.658	2	midpoint
EPIHK	EPIHK_10	A/Netherlands/10563/2023_H3N2	267.6	interpolated	26.04	2	midpoint
EPIHK	EPIHK_10	A/Nevada/216/2024_H3N2	60.56	upper	20.56	2	midpoint
EPIHK	EPIHK_10	A/New_York/191/2024_H3N2	231.9	interpolated		1	midpoint
EPIHK	EPIHK_10	A/New_York/39/2025_H3N2	384.4	interpolated	57.26	2	midpoint
EPIHK	EPIHK_10	A/New_York/GKISBBBE61555/2025_H3N2	281.7	interpolated	55.16	2	midpoint
EPIHK	EPIHK_10	A/NovaScotia/ET1801CP00018S/2025_H1N1	215.2	interpolated	32.28	2	midpoint
EPIHK	EPIHK_10	A/Ohio/259/2024_H1N1	195.8	interpolated	15.59	2	midpoint
EPIHK	EPIHK_10	A/Oregon/11/2025_H1N1	172.8	interpolated	32.09	2	midpoint
EPIHK	EPIHK_10	A/Oregon/261/2024_H1N1	151.4	interpolated	20.42	2	midpoint
EPIHK	EPIHK_10	A/Oregon/265/2024_H3N2	101.7	interpolated	39.77	2	midpoint
EPIHK	EPIHK_10	A/Pakistan/306/2024_H1N1	190.5	interpolated	92.66	2	midpoint
EPIHK	EPIHK_10	A/Pennsylvania/288/2024_H3N2	131.5	interpolated	42.99	2	midpoint
EPIHK	EPIHK_10	A/Punta_Arenas/83659/2024_H3N2	231.9	interpolated	30.87	2	midpoint
EPIHK	EPIHK_10	A/Qatar/83328/2024_H1N1	223.5	interpolated	76.0	2	midpoint
EPIHK	EPIHK_10	A/Qinghai-Chengzhong/SWL1410/2024_H1N1	244.2	interpolated		1	midpoint
EPIHK	EPIHK_10	A/Queensland/IN000692/2024_H3N2	736.1	interpolated	23.79	2	midpoint
EPIHK	EPIHK_10	A/Queensland/IN000803/2024_H3N2	219.6	interpolated	39.98	2	midpoint
EPIHK	EPIHK_10	A/Rhode_Island/15446/2025_H3N2	405.8	interpolated	54.99	2	midpoint
EPIHK	EPIHK_10	A/Rhode_Island/66/2024_H3N2	276.1	interpolated	7.139	2	midpoint
EPIHK	EPIHK_10	A/Saint-Petersburg/RII-04/2025_H1N1	153.5	interpolated	6.781	2	midpoint
EPIHK	EPIHK_10	A/Santa_Catarina/333/2025_H3N2	339.1	interpolated	57.83	2	midpoint
EPIHK	EPIHK_10	A/Santiago/101713/2024_H1N1	156.9	interpolated		1	midpoint
EPIHK	EPIHK_10	A/Sao_Paulo/358026766-IAL/2024_H3N2	169.6	interpolated	55.49	2	midpoint
EPIHK	EPIHK_10	A/Saskatchewan/RV04835/2024_H3N2	171.7	interpolated	43.2	2	midpoint
EPIHK	EPIHK_10	A/Shanghai-Huangpu/SWL12109/2024_H1N1	194.5	interpolated	9.509	2	midpoint
EPIHK	EPIHK_10	A/Singapore/INFIMH-16-0019/2016X-307A_H3N2	564.9	interpolated	155.4	3	midpoint
EPIHK	EPIHK_10	A/Singapore/INFIMH-16-0019/2016_H3N2	83.5	interpolated	50.16	3	midpoint
EPIHK	EPIHK_10	A/Singapore/MOH0547/2024_H1N1	193.9	interpolated	66.46	2	midpoint
EPIHK	EPIHK_10	A/Slovenia/49/2024_H3N2	582.2	interpolated	115.7	2	midpoint
EPIHK	EPIHK_10	A/Switzerland/47775/2024_H3N2	166.4	interpolated	57.34	2	midpoint
EPIHK	EPIHK_10	A/Switzerland/860423897313/2023_H3N2	248.2	interpolated	3.959	2	midpoint
EPIHK	EPIHK_10	A/Switzerland/9715293/2013NIB-88_H3N2	391.4	interpolated	8.788	2	midpoint
EPIHK	EPIHK_10	A/Switzerland/9715293/2013_H3N2	234.1	interpolated	23.71	2	midpoint
EPIHK	EPIHK_10	A/Sydney/43/2025_H3N2	123.4	interpolated	18.99	2	midpoint
EPIHK	EPIHK_10	A/TOKYO/EIS11-277/2024_H1N1	85.24	interpolated	17.88	2	midpoint
EPIHK	EPIHK_10	A/Tambov/160-1V/2024_H1N1	229.0	interpolated	0.8268	2	midpoint
EPIHK	EPIHK_10	A/Tasmania/788/2024_H3N2	63.55	interpolated	0.3759	2	midpoint
EPIHK	EPIHK_10	A/Tasmania/790/2024_H3N2	581.3	interpolated	92.3	2	midpoint
EPIHK	EPIHK_10	A/Tasmania/836/2024_H3N2	370.2	interpolated	22.8	2	midpoint
EPIHK	EPIHK_10	A/Tennessee/04/2025_H1N1	143.3	interpolated	41.55	2	midpoint
EPIHK	EPIHK_10	A/Tennessee/99/2024_H3N2	217.2	interpolated	141.8	2	midpoint
EPIHK	EPIHK_10	A/Texas/15550/2024_H3N2	253.0	interpolated		1	midpoint
EPIHK	EPIHK_10	A/Texas/50/2012X-223A_H3N2	1113.0	interpolated	188.6	3	midpoint
EPIHK	EPIHK_10	A/Texas/50/2012_H3N2	601.9	interpolated	20.42	3	midpoint
EPIHK	EPIHK_10	A/Texas/ISC-1148/2025_H3N2	390.1	interpolated	72.19	2	midpoint
EPIHK	EPIHK_10	A/Texas/ISC-1274/2025_H3N2	288.4	interpolated	1.873	2	midpoint
EPIHK	EPIHK_10	A/Texas/ISC-1322/2025_H3N2	270.1	interpolated	7.358	2	midpoint
EPIHK	EPIHK_10	A/Texas/ISC-1342/2025_H3N2	275.7	interpolated	18.63	2	midpoint
EPIHK	EPIHK_10	A/Thailand/8/2022_H3N2	81.7	interpolated	15.49	3	midpoint
EPIHK	EPIHK_10	A/Ufa/CRIE/47/2024_H1N1	203.5	interpolated	16.11	2	midpoint
EPIHK	EPIHK_10	A/Uganda/UVRI_KIS6850_2024_H1N1	220.0	interpolated	76.09	2	midpoint
EPIHK	EPIHK_10	A/Ulsan/492/2025_H1N1	159.5	interpolated	19.98	2	midpoint
EPIHK	EPIHK_10	A/Utah/39/2025_H1N1	130.0	interpolated	38.91	2	midpoint
EPIHK	EPIHK_10	A/Utah/87/2024_H3N2	54.91	interpolated		1	midpoint
EPIHK	EPIHK_10	A/Utah/94/2024_H3N2	195.6	interpolated	23.29	2	midpoint
EPIHK	EPIHK_10	A/Vermont/05/2025_H1N1	329.2	interpolated	8.194	2	midpoint
EPIHK	EPIHK_10	A/Vermont/10/2025_H1N1	247.5	interpolated		1	midpoint
EPIHK	EPIHK_10	A/Vermont/13/2025_H3N2	224.7	interpolated	51.93	2	midpoint
EPIHK	EPIHK_10	A/Victoria/3480/2024_H3N2	279.4	interpolated	32.28	2	midpoint
EPIHK	EPIHK_10	A/Victoria/3482/2024_H3N2	69.16	interpolated		1	midpoint
EPIHK	EPIHK_10	A/Victoria/3599/2024_H1N1	429.7	interpolated	99.67	2	midpoint
EPIHK	EPIHK_10	A/Victoria/46/2024_H3N2	127.0	interpolated	11.74	2	midpoint
EPIHK	EPIHK_10	A/Victoria/4897/2022_IVR-238_H1N1	155.8	interpolated	55.06	2	midpoint
EPIHK	EPIHK_10	A/Victoria/96/2025_H3N2	367.7	interpolated	12.18	2	midpoint
EPIHK	EPIHK_10	A/Vladimir/RII-MH223382S/2024_H1N1	207.3	interpolated		1	midpoint
EPIHK	EPIHK_10	A/Washington/15245/2025_H3N2	243.1	interpolated	12.3	2	midpoint
EPIHK	EPIHK_10	A/Washington/284/2024_H3N2	615.5	interpolated	146.6	2	midpoint
EPIHK	EPIHK_10	A/Washington/UW-25728/2024_H3N2	235.0	interpolated	20.37	2	midpoint
EPIHK	EPIHK_10	A/Wisconsin/172/2024_H3N2	284.4	interpolated	23.93	2	midpoint
EPIHK	EPIHK_10	A/Wisconsin/30/2025_H1N1	262.9	interpolated		1	midpoint
EPIHK	EPIHK_10	A/Wisconsin/588/2019_H1N1	312.0	interpolated	22.93	2	midpoint
EPIHK	EPIHK_10	A/Wisconsin/67/2022_H1N1	83.83	interpolated	19.14	3	midpoint
EPIHK	EPIHK_10	A/Wisconsin/NIRC-IS-1028/2024_H3N2	346.8	interpolated	146.9	2	midpoint
EPIHK	EPIHK_10	A/Wisconsin/NIRC-IS-1111/2025_H1N1	104.4	interpolated	5.769	2	midpoint
EPIHK	EPIHK_10	A/Zacapa/FLU-012/2025_H1N1	86.48	interpolated	30.36	2	midpoint
EPIHK	EPIHK_11	A/Amapa/021563-IEC/2024_H3N2	2886.0	interpolated	1720.0	2	midpoint
EPIHK	EPIHK_11	A/Badajoz/18680568/2025_H3N2	5456.0	interpolated	920.7	2	midpoint
EPIHK	EPIHK_11	A/Bangkok/P176/2025_H1N1	437.7	interpolated	74.63	2	midpoint
EPIHK	EPIHK_11	A/Brisbane/02/2018_H1N1	7433.0	interpolated	398.4	3	midpoint
EPIHK	EPIHK_11	A/BurkinaFaso/3131/2023_H3N2	4251.0	interpolated	649.3	2	midpoint
EPIHK	EPIHK_11	A/Busan/277/2025_H1N1	397.4	interpolated	97.9	2	midpoint
EPIHK	EPIHK_11	A/Busan/461/2025_H3N2	2959.0	interpolated		1	midpoint
EPIHK	EPIHK_11	A/California/07/2009_H1N1	1447.0	interpolated		1	midpoint
EPIHK	EPIHK_11	A/Cambodia/e0826360/2020_H3N2	510.4	interpolated	13.29	3	midpoint
EPIHK	EPIHK_11	A/Cambodia/e0826360/2020egg_H3N2	13620.0	lower	375.2	3	midpoint
EPIHK	EPIHK_11	A/Canberra/613/2024_H3N2	8485.0	interpolated	991.7	2	midpoint
EPIHK	EPIHK_11	A/Colombia/1851/2024_H3N2	9375.0	interpolated	1684.0	2	midpoint
EPIHK	EPIHK_11	A/Colombia/7681/2024_H3N2	1005.0	interpolated	164.0	2	midpoint
EPIHK	EPIHK_11	A/Colorado/218/2024_H1N1	261.6	interpolated		1	midpoint
EPIHK	EPIHK_11	A/Colorado/ISC-1416/2024_H3N2	777.0	interpolated	162.5	2	midpoint
EPIHK	EPIHK_11	A/CoteD'Ivoire/4448/2024_H3N2	1343.0	interpolated		1	midpoint
EPIHK	EPIHK_11	A/Croatia/10136RV/2023-egg_H3N2	10620.0	interpolated	1106.0	2	midpoint
EPIHK	EPIHK_11	A/DE/DE-DHSS-901/2025_(H3N2)_H3N2	2712.0	interpolated	2052.0	2	midpoint
EPIHK	EPIHK_11	A/Darwin/6/2021_H3N2	540.7	interpolated	35.16	3	midpoint
EPIHK	EPIHK_11	A/Darwin/9/2021_H3N2	6057.0	interpolated	1155.0	3	midpoint
EPIHK	EPIHK_11	A/DistrictOfColumbia/27/2023_H3N2	713.4	interpolated	110.4	2	midpoint
EPIHK	EPIHK_11	A/Ecuador/1385/2024_H3N2	709.0	interpolated	112.1	2	midpoint
EPIHK	EPIHK_11	A/Florida/ISC-1241/2025_H3N2	987.1	interpolated		1	midpoint
EPIHK	EPIHK_11	A/France/ARA-RELAB-HCL025017178801/2025_H3N2	3587.0	interpolated	2918.0	2	midpoint
EPIHK	EPIHK_11	A/France/BRE-IPP01880/2025_H3N2	8977.0	interpolated	1913.0	2	midpoint
EPIHK	EPIHK_11	A/France/IDF-IPP29542/2023-egg_H3N2	7875.0	interpolated	649.8	2	midpoint
EPIHK	EPIHK_11	A/France/PAC-RELAB-HCL024172122101/2024_H3N2	864.5	interpolated		1	midpoint
EPIHK	EPIHK_11	A/Ghana/FS-25-0256/2025_H3N2	1152.0	interpolated		1	midpoint
EPIHK	EPIHK_11	A/Hawaii/70/2019_H1N1	3078.0	interpolated	838.9	3	midpoint
EPIHK	EPIHK_11	A/Hawaii/ISC-1140/2025_H1N1	363.6	interpolated	38.38	2	midpoint
EPIHK	EPIHK_11	A/HongKong/2671/2019_H3N2	12540.0	interpolated	1331.0	3	midpoint
EPIHK	EPIHK_11	A/HongKong/45/2019_H3N2	777.1	interpolated	182.6	3	midpoint
EPIHK	EPIHK_11	A/HongKong/4801/2014_H3N2	639.7	interpolated	128.0	3	midpoint
EPIHK	EPIHK_11	A/HongKong/4801/2014egg_H3N2	13620.0	lower	1726.0	3	midpoint
EPIHK	EPIHK_11	A/Illinois/65/2024_H1N1	394.2	interpolated	23.8	2	midpoint
EPIHK	EPIHK_11	A/India/Pune-NIV24_3439/2024_H3N2	672.6	interpolated	82.41	2	midpoint
EPIHK	EPIHK_11	A/Indiana/46/2024_H3N2	564.6	interpolated	49.42	2	midpoint
EPIHK	EPIHK_11	A/Iowa/123/2024_H1N1	524.2	interpolated	26.87	2	midpoint
EPIHK	EPIHK_11	A/KANAGAWA/AC2408/2025_H1N1	331.5	interpolated	13.78	2	midpoint
EPIHK	EPIHK_11	A/Kansas/14/2017_H3N2	9447.0	interpolated	622.3	2	midpoint
EPIHK	EPIHK_11	A/Kentucky/57/2024_H3N2	2620.0	interpolated	1134.0	2	midpoint
EPIHK	EPIHK_11	A/Lisboa/188/2023_H1N1	256.9	interpolated	12.65	2	midpoint
EPIHK	EPIHK_11	A/Lisboa/216/2023_H3N2	2521.0	interpolated	1405.0	2	midpoint
EPIHK	EPIHK_11	A/Madagascar/00003/2025_H1N1	566.6	interpolated	19.12	2	midpoint
EPIHK	EPIHK_11	A/Maldives/2132/2024_H1N1	410.3	interpolated	124.8	2	midpoint
EPIHK	EPIHK_11	A/Maldives/2147/2024_H3N2	586.6	interpolated	19.16	2	midpoint
EPIHK	EPIHK_11	A/Maldives/2186/2024_H3N2	2078.0	interpolated	1228.0	2	midpoint
EPIHK	EPIHK_11	A/Manitoba/RV04865/2024_H3N2	1009.0	interpolated	185.4	2	midpoint
EPIHK	EPIHK_11	A/Maryland/64/2024_H1N1	508.0	interpolated		1	midpoint
EPIHK	EPIHK_11	A/Massachusetts/18/2022_H3N2	1019.0	interpolated	1085.0	3	midpoint
EPIHK	EPIHK_11	A/Massachusetts/93/2024_H3N2	854.6	interpolated	198.8	2	midpoint
EPIHK	EPIHK_11	A/Massachusetts/BI_MGH-23147/2025_H3N2	1148.0	interpolated	2.283	2	midpoint
EPIHK	EPIHK_11	A/Massachusetts/ISC-1679/2025_H1N1	494.4	interpolated	7.656	2	midpoint
EPIHK	EPIHK_11	A/Massachusetts/ISC-1684/2025_H3N2	4022.0	interpolated	2887.0	2	midpoint
EPIHK	EPIHK_11	A/Mato_Grosso_do_Sul/518/2025_H3N2	3826.0	interpolated	312.4	2	midpoint
EPIHK	EPIHK_11	A/Michigan/120/2024_H3N2	716.9	interpolated	155.3	2	midpoint
EPIHK	EPIHK_11	A/Michigan/45/2015_H1N1	9534.0	interpolated	844.4	3	midpoint
EPIHK	EPIHK_11	A/Michigan/UM-10062069629/2025_H3N2	6725.0	interpolated	630.6	2	midpoint
EPIHK	EPIHK_11	A/Michigan/UM-10062100736/2025_H3N2	2071.0	interpolated	1321.0	2	midpoint
EPIHK	EPIHK_11	A/Minnesota/126/2024_H3N2	979.7	interpolated	162.7	2	midpoint
EPIHK	EPIHK_11	A/Minnesota/131/2024_H1N1	497.1	interpolated	9.19	2	midpoint
EPIHK	EPIHK_11	A/Minnesota/133/2024_H3N2	922.1	interpolated	178.1	2	midpoint
EPIHK	EPIHK_11	A/Minnesota/97/2024_H3N2	1033.0	interpolated	102.4	2	midpoint
EPIHK	EPIHK_11	A/Netherlands/01502/2025_H3N2	1097.0	interpolated	42.96	2	midpoint
EPIHK	EPIHK_11	A/Netherlands/10563/2023_H3N2	2656.0	interpolated	1437.0	2	midpoint
EPIHK	EPIHK_11	A/Nevada/216/2024_H3N2	935.5	interpolated	28.71	2	midpoint
EPIHK	EPIHK_11	A/New_York/191/2024_H3N2	4364.0	interpolated		1	midpoint
EPIHK	EPIHK_11	A/New_York/39/2025_H3N2	2472.0	interpolated	1267.0	2	midpoint
EPIHK	EPIHK_11	A/New_York/GKISBBBE61555/2025_H3N2	1153.0	interpolated	3.58	2	midpoint
EPIHK	EPIHK_11	A/Norway/12374/2023_H3N2	842.5	interpolated	234.5	2	midpoint
EPIHK	EPIHK_11	A/NovaScotia/ET1801CP00018S/2025_H1N1	674.8	interpolated	194.8	2	midpoint
EPIHK	EPIHK_11	A/Ohio/259/2024_H1N1	461.7	interpolated	18.33	2	midpoint
EPIHK	EPIHK_11	A/Oregon/11/2025_H1N1	491.5	interpolated	1.585	2	midpoint
EPIHK	EPIHK_11	A/Oregon/261/2024_H1N1	390.8	interpolated	100.4	2	midpoint
EPIHK	EPIHK_11	A/Oregon/265/2024_H3N2	739.2	interpolated	92.2	2	midpoint
EPIHK	EPIHK_11	A/Pakistan/306/2024_H1N1	327.6	interpolated	41.25	2	midpoint
EPIHK	EPIHK_11	A/Pennsylvania/288/2024_H3N2	515.3	interpolated	56.7	2	midpoint
EPIHK	EPIHK_11	A/Punta_Arenas/83659/2024_H3N2	869.8	interpolated	205.1	2	midpoint
EPIHK	EPIHK_11	A/Qatar/83328/2024_H1N1	541.3	interpolated	26.19	2	midpoint
EPIHK	EPIHK_11	A/Qinghai-Chengzhong/SWL1410/2024_H1N1	531.1	interpolated		1	midpoint
EPIHK	EPIHK_11	A/Queensland/IN000692/2024_H3N2	2433.0	interpolated	1147.0	2	midpoint
EPIHK	EPIHK_11	A/Queensland/IN000803/2024_H3N2	894.9	interpolated	188.6	2	midpoint
EPIHK	EPIHK_11	A/Rhode_Island/15446/2025_H3N2	4839.0	interpolated	446.7	2	midpoint
EPIHK	EPIHK_11	A/Rhode_Island/66/2024_H3N2	5637.0	interpolated	2021.0	2	midpoint
EPIHK	EPIHK_11	A/Saint-Petersburg/RII-04/2025_H1N1	425.5	interpolated	37.87	2	midpoint
EPIHK	EPIHK_11	A/Santa_Catarina/333/2025_H3N2	2733.0	interpolated	1999.0	2	midpoint
EPIHK	EPIHK_11	A/Santiago/101713/2024_H1N1	541.2	interpolated		1	midpoint
EPIHK	EPIHK_11	A/Sao_Paulo/358026766-IAL/2024_H3N2	3019.0	interpolated	1908.0	2	midpoint
EPIHK	EPIHK_11	A/Saskatchewan/RV04835/2024_H3N2	1147.0	interpolated	124.0	2	midpoint
EPIHK	EPIHK_11	A/Shanghai-Huangpu/SWL12109/2024_H1N1	476.1	interpolated	0.8708	2	midpoint
EPIHK	EPIHK_11	A/Singapore/INFIMH-16-0019/2016X-307A_H3N2	11310.0	interpolated	1049.0	3	midpoint
EPIHK	EPIHK_11	A/Singapore/INFIMH-16-0019/2016_H3N2	580.2	interpolated	118.3	3	midpoint
EPIHK	EPIHK_11	A/Singapore/MOH0547/2024_H1N1	285.8	interpolated	25.21	2	midpoint
EPIHK	EPIHK_11	A/Slovenia/49/2024_H3N2	7391.0	interpolated	1289.0	2	midpoint
EPIHK	EPIHK_11	A/Switzerland/47775/2024_H3N2	1120.0	interpolated	98.25	2	midpoint
EPIHK	EPIHK_11	A/Switzerland/860423897313/2023_H3N2	641.6	interpolated	34.12	2	midpoint
EPIHK	EPIHK_11	A/Switzerland/9715293/2013NIB-88_H3N2	8047.0	interpolated	473.4	2	midpoint
EPIHK	EPIHK_11	A/Switzerland/9715293/2013_H3N2	2322.0	interpolated	1367.0	2	midpoint
EPIHK	EPIHK_11	A/Sydney/43/2025_H3N2	1017.0	interpolated	151.4	2	midpoint
EPIHK	EPIHK_11	A/TOKYO/EIS11-277/2024_H1N1	472.5	interpolated	41.34	2	midpoint
EPIHK	EPIHK_11	A/Tambov/160-1V/2024_H1N1	408.2	interpolated	132.5	2	midpoint
EPIHK	EPIHK_11	A/Tasmania/788/2024_H3N2	673.8	interpolated	105.7	2	midpoint
EPIHK	EPIHK_11	A/Tasmania/790/2024_H3N2	2398.0	interpolated	1291.0	2	midpoint
EPIHK	EPIHK_11	A/Tasmania/836/2024_H3N2	2292.0	interpolated	1170.0	2	midpoint
EPIHK	EPIHK_11	A/Tennessee/04/2025_H1N1	505.1	interpolated	0.8228	2	midpoint
EPIHK	EPIHK_11	A/Tennessee/99/2024_H3N2	2102.0	interpolated	1378.0	2	midpoint
EPIHK	EPIHK_11	A/Texas/15550/2024_H3N2	4451.0	interpolated		1	midpoint
EPIHK	EPIHK_11	A/Texas/50/2012X-223A_H3N2	13620.0	lower	0.0	3	midpoint
EPIHK	EPIHK_11	A/Texas/50/2012_H3N2	11570.0	interpolated	1174.0	3	midpoint
EPIHK	EPIHK_11	A/Texas/ISC-1148/2025_H3N2	3839.0	interpolated	843.5	2	midpoint
EPIHK	EPIHK_11	A/Texas/ISC-1274/2025_H3N2	645.4	interpolated	37.75	2	midpoint
EPIHK	EPIHK_11	A/Texas/ISC-1322/2025_H3N2	1885.0	interpolated	1136.0	2	midpoint
EPIHK	EPIHK_11	A/Texas/ISC-1342/2025_H3N2	1078.0	interpolated	25.5	2	midpoint
EPIHK	EPIHK_11	A/Thailand/8/2022_H3N2	8387.0	interpolated	621.9	3	midpoint
EPIHK	EPIHK_11	A/Ufa/CRIE/47/2024_H1N1	438.9	interpolated	59.31	2	midpoint
EPIHK	EPIHK_11	A/Uganda/UVRI_KIS6850_2024_H1N1	500.8	interpolated	20.67	2	midpoint
EPIHK	EPIHK_11	A/Ulsan/492/2025_H1N1	352.4	interpolated	88.64	2	midpoint
EPIHK	EPIHK_11	A/Utah/39/2025_H1N1	501.2	interpolated	5.517	2	midpoint
EPIHK	EPIHK_11	A/Utah/87/2024_H3N2	1093.0	interpolated		1	midpoint
EPIHK	EPIHK_11	A/Utah/94/2024_H3N2	583.3	interpolated	23.79	2	midpoint
EPIHK	EPIHK_11	A/Vermont/05/2025_H1N1	602.2	interpolated	321.2	2	midpoint
EPIHK	EPIHK_11	A/Vermont/10/2025_H1N1	489.1	interpolated		1	midpoint
EPIHK	EPIHK_11	A/Vermont/13/2025_H3N2	994.2	interpolated	64.37	2	midpoint
EPIHK	EPIHK_11	A/Victoria/3480/2024_H3N2	770.1	interpolated	41.14	2	midpoint
EPIHK	EPIHK_11	A/Victoria/3482/2024_H3N2	998.3	interpolated	145.4	2	midpoint
EPIHK	EPIHK_11	A/Victoria/3599/2024_H1N1	499.7	interpolated	38.4	2	midpoint
EPIHK	EPIHK_11	A/Victoria/46/2024_H3N2	704.5	interpolated	85.2	2	midpoint
EPIHK	EPIHK_11	A/Victoria/4897/2022_IVR-238_H1N1	1092.0	interpolated	5.855	2	midpoint
EPIHK	EPIHK_11	A/Victoria/96/2025_H3N2	1184.0	interpolated	127.8	2	midpoint
EPIHK	EPIHK_11	A/Vladimir/RII-MH223382S/2024_H1N1	291.6	interpolated		1	midpoint
EPIHK	EPIHK_11	A/Washington/15245/2025_H3N2	6212.0	interpolated	1182.0	2	midpoint
EPIHK	EPIHK_11	A/Washington/284/2024_H3N2	7546.0	interpolated	918.4	2	midpoint
EPIHK	EPIHK_11	A/Washington/UW-25728/2024_H3N2	2052.0	interpolated	885.9	2	midpoint
EPIHK	EPIHK_11	A/Wisconsin/172/2024_H3N2	984.1	interpolated	66.33	2	midpoint
EPIHK	EPIHK_11	A/Wisconsin/30/2025_H1N1	523.5	interpolated		1	midpoint
EPIHK	EPIHK_11	A/Wisconsin/588/2019_H1N1	804.0	interpolated	252.5	2	midpoint
EPIHK	EPIHK_11	A/Wisconsin/67/2022_H1N1	415.9	interpolated	46.95	3	midpoint
EPIHK	EPIHK_11	A/Wisconsin/NIRC-IS-1028/2024_H3N2	859.4	interpolated	218.8	2	midpoint
EPIHK	EPIHK_11	A/Wisconsin/NIRC-IS-1111/2025_H1N1	392.2	interpolated	102.7	2	midpoint
EPIHK	EPIHK_11	A/Zacapa/FLU-012/2025_H1N1	353.6	interpolated	50.43	2	midpoint
EPIHK	EPIHK_12	A/Amapa/021563-IEC/2024_H3N2	223.2	interpolated	30.66	2	midpoint
EPIHK	EPIHK_12	A/Badajoz/18680568/2025_H3N2	138.2	interpolated	1.52	2	midpoint
EPIHK	EPIHK_12	A/Bangkok/P176/2025_H1N1	616.3	interpolated	19.4	2	midpoint
EPIHK	EPIHK_12	A/Brisbane/02/2018_H1N1	6035.0	interpolated	282.6	3	midpoint
EPIHK	EPIHK_12	A/BurkinaFaso/3131/2023_H3N2	176.6	interpolated	39.66	2	midpoint
EPIHK	EPIHK_12	A/Busan/277/2025_H1N1	462.8	interpolated	63.15	2	midpoint
EPIHK	EPIHK_12	A/Busan/461/2025_H3N2	250.2	interpolated		1	midpoint
EPIHK	EPIHK_12	A/California/07/2009_H1N1	3855.0	interpolated		1	midpoint
EPIHK	EPIHK_12	A/Cambodia/e0826360/2020_H3N2	609.5	interpolated	152.3	3	midpoint
EPIHK	EPIHK_12	A/Cambodia/e0826360/2020egg_H3N2	1332.0	interpolated	361.3	3	midpoint
EPIHK	EPIHK_12	A/Canberra/613/2024_H3N2	361.8	interpolated	51.19	2	midpoint
EPIHK	EPIHK_12	A/Colombia/1851/2024_H3N2	1095.0	interpolated	289.7	2	midpoint
EPIHK	EPIHK_12	A/Colombia/7681/2024_H3N2	157.0	interpolated	35.43	2	midpoint
EPIHK	EPIHK_12	A/Colorado/218/2024_H1N1	338.1	interpolated		1	midpoint
EPIHK	EPIHK_12	A/Colorado/ISC-1416/2024_H3N2	221.3	interpolated	30.61	2	midpoint
EPIHK	EPIHK_12	A/CoteD'Ivoire/4448/2024_H3N2	42.88	interpolated		1	midpoint
EPIHK	EPIHK_12	A/Croatia/10136RV/2023-egg_H3N2	674.5	interpolated	110.9	2	midpoint
EPIHK	EPIHK_12	A/DE/DE-DHSS-901/2025_(H3N2)_H3N2	507.3	interpolated	120.4	2	midpoint
EPIHK	EPIHK_12	A/Darwin/6/2021_H3N2	219.8	interpolated	65.44	3	midpoint
EPIHK	EPIHK_12	A/Darwin/9/2021_H3N2	747.8	interpolated	317.0	3	midpoint
EPIHK	EPIHK_12	A/DistrictOfColumbia/27/2023_H3N2	111.0	interpolated	0.8496	2	midpoint
EPIHK	EPIHK_12	A/Ecuador/1385/2024_H3N2	133.6	interpolated	15.13	2	midpoint
EPIHK	EPIHK_12	A/Florida/ISC-1241/2025_H3N2	209.3	interpolated		1	midpoint
EPIHK	EPIHK_12	A/France/ARA-RELAB-HCL025017178801/2025_H3N2	318.6	interpolated	29.13	2	midpoint
EPIHK	EPIHK_12	A/France/BRE-IPP01880/2025_H3N2	232.2	interpolated	42.33	2	midpoint
EPIHK	EPIHK_12	A/France/IDF-IPP29542/2023-egg_H3N2	331.3	interpolated	94.27	2	midpoint
EPIHK	EPIHK_12	A/France/PAC-RELAB-HCL024172122101/2024_H3N2	199.1	interpolated		1	midpoint
EPIHK	EPIHK_12	A/Ghana/FS-25-0256/2025_H3N2	264.4	interpolated		1	midpoint
EPIHK	EPIHK_12	A/Hawaii/70/2019_H1N1	4314.0	interpolated	893.0	3	midpoint
EPIHK	EPIHK_12	A/Hawaii/ISC-1140/2025_H1N1	396.2	interpolated	120.6	2	midpoint
EPIHK	EPIHK_12	A/HongKong/2671/2019_H3N2	2574.0	interpolated	292.0	3	midpoint
EPIHK	EPIHK_12	A/HongKong/45/2019_H3N2	828.2	interpolated	118.6	3	midpoint
EPIHK	EPIHK_12	A/HongKong/4801/2014_H3N2	625.5	interpolated	101.1	3	midpoint
EPIHK	EPIHK_12	A/HongKong/4801/2014egg_H3N2	6752.0	interpolated	1310.0	3	midpoint
EPIHK	EPIHK_12	A/Illinois/65/2024_H1N1	628.0	interpolated	67.0	2	midpoint
EPIHK	EPIHK_12	A/India/Pune-NIV24_3439/2024_H3N2	127.8	interpolated	10.9	2	midpoint
EPIHK	EPIHK_12	A/Indiana/46/2024_H3N2	119.5	interpolated	10.67	2	midpoint
EPIHK	EPIHK_12	A/Iowa/123/2024_H1N1	513.8	interpolated	34.13	2	midpoint
EPIHK	EPIHK_12	A/KANAGAWA/AC2408/2025_H1N1	505.2	interpolated	47.54	2	midpoint
EPIHK	EPIHK_12	A/Kansas/14/2017_H3N2	1822.0	interpolated	560.4	2	midpoint
EPIHK	EPIHK_12	A/Kentucky/57/2024_H3N2	497.9	interpolated	16.4	2	midpoint
EPIHK	EPIHK_12	A/Lisboa/188/2023_H1N1	501.3	interpolated	49.21	2	midpoint
EPIHK	EPIHK_12	A/Lisboa/216/2023_H3N2	248.9	interpolated	76.18	2	midpoint
EPIHK	EPIHK_12	A/Madagascar/00003/2025_H1N1	612.1	interpolated	5.605	2	midpoint
EPIHK	EPIHK_12	A/Maldives/2132/2024_H1N1	468.2	interpolated	101.7	2	midpoint
EPIHK	EPIHK_12	A/Maldives/2147/2024_H3N2	275.5	interpolated	43.76	2	midpoint
EPIHK	EPIHK_12	A/Maldives/2186/2024_H3N2	211.2	interpolated	30.36	2	midpoint
EPIHK	EPIHK_12	A/Manitoba/RV04865/2024_H3N2	345.8	interpolated	89.5	2	midpoint
EPIHK	EPIHK_12	A/Maryland/64/2024_H1N1	523.9	interpolated		1	midpoint
EPIHK	EPIHK_12	A/Massachusetts/18/2022_H3N2	870.4	interpolated	376.1	3	midpoint
EPIHK	EPIHK_12	A/Massachusetts/93/2024_H3N2	185.8	interpolated	13.54	2	midpoint
EPIHK	EPIHK_12	A/Massachusetts/BI_MGH-23147/2025_H3N2	357.2	interpolated	26.68	2	midpoint
EPIHK	EPIHK_12	A/Massachusetts/ISC-1679/2025_H1N1	487.0	interpolated	9.195	2	midpoint
EPIHK	EPIHK_12	A/Massachusetts/ISC-1684/2025_H3N2	410.0	interpolated	70.39	2	midpoint
EPIHK	EPIHK_12	A/Mato_Grosso_do_Sul/518/2025_H3N2	191.8	interpolated	27.1	2	midpoint
EPIHK	EPIHK_12	A/Michigan/120/2024_H3N2	175.7	interpolated	3.49	2	midpoint
EPIHK	EPIHK_12	A/Michigan/45/2015_H1N1	6604.0	interpolated	1038.0	3	midpoint
EPIHK	EPIHK_12	A/Michigan/UM-10062069629/2025_H3N2	384.2	interpolated	15.9	2	midpoint
EPIHK	EPIHK_12	A/Michigan/UM-10062100736/2025_H3N2	165.2	interpolated	22.6	2	midpoint
EPIHK	EPIHK_12	A/Minnesota/126/2024_H3N2	304.9	interpolated	56.78	2	midpoint
EPIHK	EPIHK_12	A/Minnesota/131/2024_H1N1	489.3	interpolated	101.7	2	midpoint
EPIHK	EPIHK_12	A/Minnesota/133/2024_H3N2	258.0	interpolated	9.657	2	midpoint
EPIHK	EPIHK_12	A/Minnesota/97/2024_H3N2	275.6	interpolated	70.05	2	midpoint
EPIHK	EPIHK_12	A/Netherlands/01502/2025_H3N2	162.5	interpolated	17.02	2	midpoint
EPIHK	EPIHK_12	A/Netherlands/10563/2023_H3N2	157.2	interpolated	8.748	2	midpoint
EPIHK	EPIHK_12	A/Nevada/216/2024_H3N2	95.73	interpolated	48.2	2	midpoint
EPIHK	EPIHK_12	A/New_York/191/2024_H3N2	261.1	interpolated		1	midpoint
EPIHK	EPIHK_12	A/New_York/39/2025_H3N2	246.3	interpolated	48.04	2	midpoint
EPIHK	EPIHK_12	A/New_York/GKISBBBE61555/2025_H3N2	268.1	interpolated	5.185	2	midpoint
EPIHK	EPIHK_12	A/Norway/12374/2023_H3N2	169.0	interpolated	48.03	2	midpoint
EPIHK	EPIHK_12	A/NovaScotia/ET1801CP00018S/2025_H1N1	530.0	interpolated	7.396	2	midpoint
EPIHK	EPIHK_12	A/Ohio/259/2024_H1N1	507.4	interpolated	52.93	2	midpoint
EPIHK	EPIHK_12	A/Oregon/11/2025_H1N1	443.3	interpolated	7.022	2	midpoint
EPIHK	EPIHK_12	A/Oregon/261/2024_H1N1	489.1	interpolated	32.98	2	midpoint
EPIHK	EPIHK_12	A/Oregon/265/2024_H3N2	108.5	interpolated	10.1	2	midpoint
EPIHK	EPIHK_12	A/Pakistan/306/2024_H1N1	421.6	interpolated	142.4	2	midpoint
EPIHK	EPIHK_12	A/Pennsylvania/288/2024_H3N2	95.27	interpolated	12.5	2	midpoint
EPIHK	EPIHK_12	A/Punta_Arenas/83659/2024_H3N2	245.0	interpolated	29.59	2	midpoint
EPIHK	EPIHK_12	A/Qatar/83328/2024_H1N1	560.6	interpolated	30.62	2	midpoint
EPIHK	EPIHK_12	A/Qinghai-Chengzhong/SWL1410/2024_H1N1	802.5	interpolated		1	midpoint
EPIHK	EPIHK_12	A/Queensland/IN000692/2024_H3N2	612.0	interpolated	132.4	2	midpoint
EPIHK	EPIHK_12	A/Queensland/IN000803/2024_H3N2	162.3	interpolated	14.14	2	midpoint
EPIHK	EPIHK_12	A/Rhode_Island/15446/2025_H3N2	325.8	interpolated	17.08	2	midpoint
EPIHK	EPIHK_12	A/Rhode_Island/66/2024_H3N2	254.4	interpolated	14.68	2	midpoint
EPIHK	EPIHK_12	A/Saint-Petersburg/RII-04/2025_H1N1	567.1	interpolated	110.7	2	midpoint
EPIHK	EPIHK_12	A/Santa_Catarina/333/2025_H3N2	238.3	interpolated	3.43	2	midpoint
EPIHK	EPIHK_12	A/Santiago/101713/2024_H1N1	138.7	interpolated		1	midpoint
EPIHK	EPIHK_12	A/Sao_Paulo/358026766-IAL/2024_H3N2	218.2	interpolated	57.16	2	midpoint
EPIHK	EPIHK_12	A/Saskatchewan/RV04835/2024_H3N2	199.4	interpolated	41.64	2	midpoint
EPIHK	EPIHK_12	A/Shanghai-Huangpu/SWL12109/2024_H1N1	612.8	interpolated	78.41	2	midpoint
EPIHK	EPIHK_12	A/Singapore/INFIMH-16-0019/2016X-307A_H3N2	7490.0	interpolated	3055.0	3	midpoint
EPIHK	EPIHK_12	A/Singapore/INFIMH-16-0019/2016_H3N2	792.1	interpolated	191.5	3	midpoint
EPIHK	EPIHK_12	A/Singapore/MOH0547/2024_H1N1	360.0	interpolated	12.57	2	midpoint
EPIHK	EPIHK_12	A/Slovenia/49/2024_H3N2	1048.0	interpolated	314.2	2	midpoint
EPIHK	EPIHK_12	A/Switzerland/47775/2024_H3N2	193.1	interpolated	25.41	2	midpoint
EPIHK	EPIHK_12	A/Switzerland/860423897313/2023_H3N2	100.0	interpolated	11.28	2	midpoint
EPIHK	EPIHK_12	A/Switzerland/9715293/2013NIB-88_H3N2	2721.0	interpolated	444.3	2	midpoint
EPIHK	EPIHK_12	A/Switzerland/9715293/2013_H3N2	611.8	interpolated	16.78	2	midpoint
EPIHK	EPIHK_12	A/Sydney/43/2025_H3N2	140.5	interpolated	2.858	2	midpoint
EPIHK	EPIHK_12	A/TOKYO/EIS11-277/2024_H1N1	554.6	interpolated	150.7	2	midpoint
EPIHK	EPIHK_12	A/Tambov/160-1V/2024_H1N1	574.8	interpolated	32.98	2	midpoint
EPIHK	EPIHK_12	A/Tasmania/788/2024_H3N2	95.72	interpolated	8.157	2	midpoint
EPIHK	EPIHK_12	A/Tasmania/790/2024_H3N2	399.7	interpolated	39.63	2	midpoint
EPIHK	EPIHK_12	A/Tasmania/836/2024_H3N2	300.4	interpolated	55.49	2	midpoint
EPIHK	EPIHK_12	A/Tennessee/04/2025_H1N1	396.0	interpolated	45.73	2	midpoint
EPIHK	EPIHK_12	A/Tennessee/99/2024_H3N2	114.1	interpolated	24.46	2	midpoint
EPIHK	EPIHK_12	A/Texas/15550/2024_H3N2	450.8	interpolated		1	midpoint
EPIHK	EPIHK_12	A/Texas/50/2012X-223A_H3N2	3654.0	interpolated	919.0	3	midpoint
EPIHK	EPIHK_12	A/Texas/50/2012_H3N2	6797.0	interpolated	742.8	3	midpoint
EPIHK	EPIHK_12	A/Texas/ISC-1148/2025_H3N2	506.4	interpolated	332.1	2	midpoint
EPIHK	EPIHK_12	A/Texas/ISC-1274/2025_H3N2	189.3	interpolated	10.84	2	midpoint
EPIHK	EPIHK_12	A/Texas/ISC-1322/2025_H3N2	290.1	interpolated	54.67	2	midpoint
EPIHK	EPIHK_12	A/Texas/ISC-1342/2025_H3N2	283.6	interpolated	0.5819	2	midpoint
EPIHK	EPIHK_12	A/Thailand/8/2022_H3N2	1370.0	interpolated	498.5	3	midpoint
EPIHK	EPIHK_12	A/Ufa/CRIE/47/2024_H1N1	513.8	interpolated	10.93	2	midpoint
EPIHK	EPIHK_12	A/Uganda/UVRI_KIS6850_2024_H1N1	494.4	interpolated	128.1	2	midpoint
EPIHK	EPIHK_12	A/Ulsan/492/2025_H1N1	508.2	interpolated	29.87	2	midpoint
EPIHK	EPIHK_12	A/Utah/39/2025_H1N1	298.3	interpolated	6.152	2	midpoint
EPIHK	EPIHK_12	A/Utah/87/2024_H3N2	127.3	interpolated		1	midpoint
EPIHK	EPIHK_12	A/Utah/94/2024_H3N2	137.6	interpolated	2.353	2	midpoint
EPIHK	EPIHK_12	A/Vermont/05/2025_H1N1	418.1	interpolated	17.07	2	midpoint
EPIHK	EPIHK_12	A/Vermont/10/2025_H1N1	498.2	interpolated		1	midpoint
EPIHK	EPIHK_12	A/Vermont/13/2025_H3N2	108.1	interpolated	40.02	2	midpoint
EPIHK	EPIHK_12	A/Victoria/3480/2024_H3N2	155.2	interpolated	23.52	2	midpoint
EPIHK	EPIHK_12	A/Victoria/3482/2024_H3N2	280.2	interpolated	8.807	2	midpoint
EPIHK	EPIHK_12	A/Victoria/3599/2024_H1N1	694.4	interpolated	14.15	2	midpoint
EPIHK	EPIHK_12	A/Victoria/46/2024_H3N2	182.5	interpolated	32.16	2	midpoint
EPIHK	EPIHK_12	A/Victoria/4897/2022_IVR-238_H1N1	2310.0	interpolated	421.3	2	midpoint
EPIHK	EPIHK_12	A/Victoria/96/2025_H3N2	142.4	interpolated	87.15	2	midpoint
EPIHK	EPIHK_12	A/Vladimir/RII-MH223382S/2024_H1N1	550.3	interpolated		1	midpoint
EPIHK	EPIHK_12	A/Washington/15245/2025_H3N2	230.5	interpolated	88.15	2	midpoint
EPIHK	EPIHK_12	A/Washington/284/2024_H3N2	265.7	interpolated	11.42	2	midpoint
EPIHK	EPIHK_12	A/Washington/UW-25728/2024_H3N2	176.3	interpolated	25.35	2	midpoint
EPIHK	EPIHK_12	A/Wisconsin/172/2024_H3N2	204.5	interpolated	48.54	2	midpoint
EPIHK	EPIHK_12	A/Wisconsin/30/2025_H1N1	706.0	interpolated		1	midpoint
EPIHK	EPIHK_12	A/Wisconsin/588/2019_H1N1	898.9	interpolated	168.6	2	midpoint
EPIHK	EPIHK_12	A/Wisconsin/67/2022_H1N1	328.9	interpolated	74.31	3	midpoint
EPIHK	EPIHK_12	A/Wisconsin/NIRC-IS-1028/2024_H3N2	254.3	interpolated	10.44	2	midpoint
EPIHK	EPIHK_12	A/Wisconsin/NIRC-IS-1111/2025_H1N1	623.5	interpolated	129.2	2	midpoint
EPIHK	EPIHK_12	A/Zacapa/FLU-012/2025_H1N1	394.2	interpolated	103.1	2	midpoint
EPIHK	EPIHK_13	A/Amapa/021563-IEC/2024_H3N2	301.2	interpolated	5.102	2	midpoint
EPIHK	EPIHK_13	A/Badajoz/18680568/2025_H3N2	198.7	interpolated	44.34	2	midpoint
EPIHK	EPIHK_13	A/Bangkok/P176/2025_H1N1	252.7	interpolated	160.7	2	midpoint
EPIHK	EPIHK_13	A/Brisbane/02/2018_H1N1	779.6	interpolated	80.92	3	midpoint
EPIHK	EPIHK_13	A/BurkinaFaso/3131/2023_H3N2	136.3	interpolated	46.15	2	midpoint
EPIHK	EPIHK_13	A/Busan/277/2025_H1N1	305.3	interpolated	16.73	2	midpoint
EPIHK	EPIHK_13	A/Busan/461/2025_H3N2	287.5	interpolated		1	midpoint
EPIHK	EPIHK_13	A/California/07/2009_H1N1	1395.0	interpolated		1	midpoint
EPIHK	EPIHK_13	A/Cambodia/e0826360/2020_H3N2	365.0	interpolated	38.59	3	midpoint
EPIHK	EPIHK_13	A/Cambodia/e0826360/2020egg_H3N2	1684.0	interpolated	248.7	3	midpoint
EPIHK	EPIHK_13	A/Canberra/613/2024_H3N2	311.0	interpolated	65.52	2	midpoint
EPIHK	EPIHK_13	A/Colombia/1851/2024_H3N2	119.0	interpolated	19.54	2	midpoint
EPIHK	EPIHK_13	A/Colombia/7681/2024_H3N2	206.8	interpolated	1.458	2	midpoint
EPIHK	EPIHK_13	A/Colorado/218/2024_H1N1	161.4	interpolated		1	midpoint
EPIHK	EPIHK_13	A/Colorado/ISC-1416/2024_H3N2	325.1	interpolated	61.57	2	midpoint
EPIHK	EPIHK_13	A/CoteD'Ivoire/4448/2024_H3N2	222.6	interpolated		1	midpoint
EPIHK	EPIHK_13	A/Croatia/10136RV/2023-egg_H3N2	523.8	interpolated	10.94	2	midpoint
EPIHK	EPIHK_13	A/DE/DE-DHSS-901/2025_(H3N2)_H3N2	176.1	interpolated	0.6465	2	midpoint
EPIHK	EPIHK_13	A/Darwin/6/2021_H3N2	348.3	interpolated	32.8	3	midpoint
EPIHK	EPIHK_13	A/Darwin/9/2021_H3N2	429.1	interpolated	109.4	3	midpoint
EPIHK	EPIHK_13	A/DistrictOfColumbia/27/2023_H3N2	321.6	interpolated	69.85	2	midpoint
EPIHK	EPIHK_13	A/Ecuador/1385/2024_H3N2	244.1	interpolated	23.5	2	midpoint
EPIHK	EPIHK_13	A/Florida/ISC-1241/2025_H3N2	293.3	interpolated		1	midpoint
EPIHK	EPIHK_13	A/France/ARA-RELAB-HCL025017178801/2025_H3N2	466.9	interpolated	72.53	2	midpoint
EPIHK	EPIHK_13	A/France/BRE-IPP01880/2025_H3N2	197.3	interpolated	32.29	2	midpoint
EPIHK	EPIHK_13	A/France/IDF-IPP29542/2023-egg_H3N2	178.3	interpolated	70.91	2	midpoint
EPIHK	EPIHK_13	A/France/PAC-RELAB-HCL024172122101/2024_H3N2	402.6	interpolated		1	midpoint
EPIHK	EPIHK_13	A/Ghana/FS-25-0256/2025_H3N2	393.8	interpolated		1	midpoint
EPIHK	EPIHK_13	A/Hawaii/70/2019_H1N1	551.2	interpolated	153.3	3	midpoint
EPIHK	EPIHK_13	A/Hawaii/ISC-1140/2025_H1N1	161.2	interpolated	28.78	2	midpoint
EPIHK	EPIHK_13	A/HongKong/2671/2019_H3N2	2954.0	interpolated	89.97	3	midpoint
EPIHK	EPIHK_13	A/HongKong/45/2019_H3N2	614.6	interpolated	151.5	3	midpoint
EPIHK	EPIHK_13	A/HongKong/4801/2014_H3N2	621.4	interpolated	92.82	3	midpoint
EPIHK	EPIHK_13	A/HongKong/4801/2014egg_H3N2	4267.0	interpolated	1155.0	3	midpoint
EPIHK	EPIHK_13	A/Illinois/65/2024_H1N1	226.8	interpolated	0.9066	2	midpoint
EPIHK	EPIHK_13	A/India/Pune-NIV24_3439/2024_H3N2	344.5	interpolated	11.64	2	midpoint
EPIHK	EPIHK_13	A/Indiana/46/2024_H3N2	89.05	interpolated	20.71	2	midpoint
EPIHK	EPIHK_13	A/Iowa/123/2024_H1N1	269.7	interpolated	27.87	2	midpoint
EPIHK	EPIHK_13	A/KANAGAWA/AC2408/2025_H1N1	157.3	interpolated	15.07	2	midpoint
EPIHK	EPIHK_13	A/Kansas/14/2017_H3N2	727.8	interpolated	41.74	2	midpoint
EPIHK	EPIHK_13	A/Kentucky/57/2024_H3N2	237.0	interpolated	36.91	2	midpoint
EPIHK	EPIHK_13	A/Lisboa/188/2023_H1N1	294.7	interpolated	59.6	2	midpoint
EPIHK	EPIHK_13	A/Lisboa/216/2023_H3N2	486.5	interpolated	2.591	2	midpoint
EPIHK	EPIHK_13	A/Madagascar/00003/2025_H1N1	174.7	interpolated	24.7	2	midpoint
EPIHK	EPIHK_13	A/Maldives/2132/2024_H1N1	96.02	interpolated	33.8	2	midpoint
EPIHK	EPIHK_13	A/Maldives/2147/2024_H3N2	84.26	interpolated	10.05	2	midpoint
EPIHK	EPIHK_13	A/Maldives/2186/2024_H3N2	282.2	interpolated	46.6	2	midpoint
EPIHK	EPIHK_13	A/Manitoba/RV04865/2024_H3N2	616.5	interpolated	84.32	2	midpoint
EPIHK	EPIHK_13	A/Maryland/64/2024_H1N1	166.0	interpolated		1	midpoint
EPIHK	EPIHK_13	A/Massachusetts/18/2022_H3N2	396.0	interpolated	26.44	3	midpoint
EPIHK	EPIHK_13	A/Massachusetts/93/2024_H3N2	218.2	interpolated	59.22	2	midpoint
EPIHK	EPIHK_13	A/Massachusetts/BI_MGH-23147/2025_H3N2	411.8	interpolated	97.87	2	midpoint
EPIHK	EPIHK_13	A/Massachusetts/ISC-1679/2025_H1N1	182.3	interpolated	10.03	2	midpoint
EPIHK	EPIHK_13	A/Massachusetts/ISC-1684/2025_H3N2	213.3	interpolated	37.77	2	midpoint
EPIHK	EPIHK_13	A/Mato_Grosso_do_Sul/518/2025_H3N2	257.4	interpolated	68.06	2	midpoint
EPIHK	EPIHK_13	A/Michigan/120/2024_H3N2	287.5	interpolated	37.39	2	midpoint
EPIHK	EPIHK_13	A/Michigan/45/2015_H1N1	1164.0	interpolated	14.87	3	midpoint
EPIHK	EPIHK_13	A/Michigan/UM-10062069629/2025_H3N2	112.7	interpolated	32.41	2	midpoint
EPIHK	EPIHK_13	A/Michigan/UM-10062100736/2025_H3N2	323.6	interpolated	79.25	2	midpoint
EPIHK	EPIHK_13	A/Minnesota/126/2024_H3N2	546.5	interpolated	45.13	2	midpoint
EPIHK	EPIHK_13	A/Minnesota/131/2024_H1N1	210.5	interpolated	8.851	2	midpoint
EPIHK	EPIHK_13	A/Minnesota/133/2024_H3N2	292.2	interpolated	10.58	2	midpoint
EPIHK	EPIHK_13	A/Minnesota/97/2024_H3N2	734.2	interpolated	343.5	2	midpoint
EPIHK	EPIHK_13	A/Netherlands/01502/2025_H3N2	364.4	interpolated	22.92	2	midpoint
EPIHK	EPIHK_13	A/Netherlands/10563/2023_H3N2	419.9	interpolated	108.8	2	midpoint
EPIHK	EPIHK_13	A/Nevada/216/2024_H3N2	334.0	interpolated	45.66	2	midpoint
EPIHK	EPIHK_13	A/New_York/191/2024_H3N2	452.0	interpolated		1	midpoint
EPIHK	EPIHK_13	A/New_York/39/2025_H3N2	345.8	interpolated	75.53	2	midpoint
EPIHK	EPIHK_13	A/New_York/GKISBBBE61555/2025_H3N2	523.2	interpolated	116.3	2	midpoint
EPIHK	EPIHK_13	A/Norway/12374/2023_H3N2	192.7	interpolated	19.34	2	midpoint
EPIHK	EPIHK_13	A/NovaScotia/ET1801CP00018S/2025_H1N1	237.7	interpolated	22.73	2	midpoint
EPIHK	EPIHK_13	A/Ohio/259/2024_H1N1	191.9	interpolated	38.18	2	midpoint
EPIHK	EPIHK_13	A/Oregon/11/2025_H1N1	275.9	interpolated	0.939	2	midpoint
EPIHK	EPIHK_13	A/Oregon/261/2024_H1N1	147.9	interpolated	27.97	2	midpoint
EPIHK	EPIHK_13	A/Oregon/265/2024_H3N2	98.76	interpolated	41.67	2	midpoint
EPIHK	EPIHK_13	A/Pakistan/306/2024_H1N1	177.5	interpolated	30.31	2	midpoint
EPIHK	EPIHK_13	A/Pennsylvania/288/2024_H3N2	192.2	interpolated	56.88	2	midpoint
EPIHK	EPIHK_13	A/Punta_Arenas/83659/2024_H3N2	430.6	interpolated	52.09	2	midpoint
EPIHK	EPIHK_13	A/Qatar/83328/2024_H1N1	179.7	interpolated	6.5	2	midpoint
EPIHK	EPIHK_13	A/Qinghai-Chengzhong/SWL1410/2024_H1N1	227.1	interpolated		1	midpoint
EPIHK	EPIHK_13	A/Queensland/IN000692/2024_H3N2	600.4	interpolated	128.5	2	midpoint
EPIHK	EPIHK_13	A/Queensland/IN000803/2024_H3N2	362.9	interpolated	46.62	2	midpoint
EPIHK	EPIHK_13	A/Rhode_Island/15446/2025_H3N2	280.2	interpolated	11.48	2	midpoint
EPIHK	EPIHK_13	A/Rhode_Island/66/2024_H3N2	455.6	interpolated	48.16	2	midpoint
EPIHK	EPIHK_13	A/Saint-Petersburg/RII-04/2025_H1N1	176.2	interpolated	62.4	2	midpoint
EPIHK	EPIHK_13	A/Santa_Catarina/333/2025_H3N2	313.6	interpolated	23.32	2	midpoint
EPIHK	EPIHK_13	A/Santiago/101713/2024_H1N1	172.2	interpolated		1	midpoint
EPIHK	EPIHK_13	A/Sao_Paulo/358026766-IAL/2024_H3N2	233.9	interpolated	38.16	2	midpoint
EPIHK	EPIHK_13	A/Saskatchewan/RV04835/2024_H3N2	365.7	interpolated	25.03	2	midpoint
EPIHK	EPIHK_13	A/Shanghai-Huangpu/SWL12109/2024_H1N1	250.7	interpolated	33.19	2	midpoint
EPIHK	EPIHK_13	A/Singapore/INFIMH-16-0019/2016X-307A_H3N2	3755.0	interpolated	594.4	3	midpoint
EPIHK	EPIHK_13	A/Singapore/INFIMH-16-0019/2016_H3N2	430.4	interpolated	57.95	3	midpoint
EPIHK	EPIHK_13	A/Singapore/MOH0547/2024_H1N1	192.9	interpolated	10.78	2	midpoint
EPIHK	EPIHK_13	A/Slovenia/49/2024_H3N2	269.6	interpolated	8.417	2	midpoint
EPIHK	EPIHK_13	A/Switzerland/47775/2024_H3N2	234.2	interpolated	6.376	2	midpoint
EPIHK	EPIHK_13	A/Switzerland/860423897313/2023_H3N2	354.9	interpolated	109.3	2	midpoint
EPIHK	EPIHK_13	A/Switzerland/9715293/2013NIB-88_H3N2	892.6	interpolated	310.9	2	midpoint
EPIHK	EPIHK_13	A/Switzerland/9715293/2013_H3N2	470.5	interpolated	112.4	2	midpoint
EPIHK	EPIHK_13	A/Sydney/43/2025_H3N2	326.8	interpolated	44.49	2	midpoint
EPIHK	EPIHK_13	A/TOKYO/EIS11-277/2024_H1N1	112.2	interpolated	0.9828	2	midpoint
EPIHK	EPIHK_13	A/Tambov/160-1V/2024_H1N1	159.9	interpolated	16.92	2	midpoint
EPIHK	EPIHK_13	A/Tasmania/788/2024_H3N2	240.4	interpolated	70.43	2	midpoint
EPIHK	EPIHK_13	A/Tasmania/790/2024_H3N2	557.7	interpolated	16.85	2	midpoint
EPIHK	EPIHK_13	A/Tasmania/836/2024_H3N2	410.1	interpolated	37.21	2	midpoint
EPIHK	EPIHK_13	A/Tennessee/04/2025_H1N1	118.7	interpolated	17.44	2	midpoint
EPIHK	EPIHK_13	A/Tennessee/99/2024_H3N2	388.2	interpolated	83.52	2	midpoint
EPIHK	EPIHK_13	A/Texas/15550/2024_H3N2	488.9	interpolated		1	midpoint
EPIHK	EPIHK_13	A/Texas/50/2012X-223A_H3N2	6479.0	interpolated	369.4	3	midpoint
EPIHK	EPIHK_13	A/Texas/50/2012_H3N2	4538.0	interpolated	1319.0	3	midpoint
EPIHK	EPIHK_13	A/Texas/ISC-1148/2025_H3N2	475.3	interpolated	19.88	2	midpoint
EPIHK	EPIHK_13	A/Texas/ISC-1274/2025_H3N2	360.9	interpolated	89.53	2	midpoint
EPIHK	EPIHK_13	A/Texas/ISC-1322/2025_H3N2	342.2	interpolated	57.51	2	midpoint
EPIHK	EPIHK_13	A/Texas/ISC-1342/2025_H3N2	421.9	interpolated	1.615	2	midpoint
EPIHK	EPIHK_13	A/Thailand/8/2022_H3N2	507.8	interpolated	54.22	3	midpoint
EPIHK	EPIHK_13	A/Ufa/CRIE/47/2024_H1N1	194.2	interpolated	2.059	2	midpoint
EPIHK	EPIHK_13	A/Uganda/UVRI_KIS6850_2024_H1N1	101.1	interpolated	48.65	2	midpoint
EPIHK	EPIHK_13	A/Ulsan/492/2025_H1N1	160.2	interpolated	42.59	2	midpoint
EPIHK	EPIHK_13	A/Utah/39/2025_H1N1	118.1	interpolated	51.43	2	midpoint
EPIHK	EPIHK_13	A/Utah/87/2024_H3N2	249.4	interpolated		1	midpoint
EPIHK	EPIHK_13	A/Utah/94/2024_H3N2	279.2	interpolated	75.98	2	midpoint
EPIHK	EPIHK_13	A/Vermont/05/2025_H1N1	139.1	interpolated	22.93	2	midpoint
EPIHK	EPIHK_13	A/Vermont/10/2025_H1N1	175.9	interpolated		1	midpoint
EPIHK	EPIHK_13	A/Vermont/13/2025_H3N2	289.4	interpolated	42.23	2	midpoint
EPIHK	EPIHK_13	A/Victoria/3480/2024_H3N2	358.6	interpolated	2.415	2	midpoint
EPIHK	EPIHK_13	A/Victoria/3482/2024_H3N2	156.5	interpolated	20.59	2	midpoint
EPIHK	EPIHK_13	A/Victoria/3599/2024_H1N1	257.3	interpolated	57.03	2	midpoint
EPIHK	EPIHK_13	A/Victoria/46/2024_H3N2	274.8	interpolated	30.04	2	midpoint
EPIHK	EPIHK_13	A/Victoria/4897/2022_IVR-238_H1N1	476.4	interpolated	59.97	2	midpoint
EPIHK	EPIHK_13	A/Victoria/96/2025_H3N2	405.7	interpolated	34.7	2	midpoint
EPIHK	EPIHK_13	A/Vladimir/RII-MH223382S/2024_H1N1	188.2	interpolated		1	midpoint
EPIHK	EPIHK_13	A/Washington/15245/2025_H3N2	421.6	interpolated	53.57	2	midpoint
EPIHK	EPIHK_13	A/Washington/284/2024_H3N2	404.8	interpolated	42.56	2	midpoint
EPIHK	EPIHK_13	A/Washington/UW-25728/2024_H3N2	236.0	interpolated	3.309	2	midpoint
EPIHK	EPIHK_13	A/Wisconsin/172/2024_H3N2	408.3	interpolated	22.96	2	midpoint
EPIHK	EPIHK_13	A/Wisconsin/30/2025_H1N1	223.9	interpolated		1	midpoint
EPIHK	EPIHK_13	A/Wisconsin/588/2019_H1N1	239.7	interpolated	50.94	2	midpoint
EPIHK	EPIHK_13	A/Wisconsin/67/2022_H1N1	158.5	interpolated	46.02	3	midpoint
EPIHK	EPIHK_13	A/Wisconsin/NIRC-IS-1028/2024_H3N2	408.7	interpolated	127.1	2	midpoint
EPIHK	EPIHK_13	A/Wisconsin/NIRC-IS-1111/2025_H1N1	328.4	interpolated	49.01	2	midpoint
EPIHK	EPIHK_13	A/Zacapa/FLU-012/2025_H1N1	126.8	interpolated	19.69	2	midpoint
EPIHK	EPIHK_14	A/Amapa/021563-IEC/2024_H3N2	581.3	interpolated	41.05	2	midpoint
EPIHK	EPIHK_14	A/Badajoz/18680568/2025_H3N2	406.1	interpolated	88.71	2	midpoint
EPIHK	EPIHK_14	A/Bangkok/P176/2025_H1N1	412.4	interpolated	175.9	2	midpoint
EPIHK	EPIHK_14	A/Brisbane/02/2018_H1N1	13620.0	lower	1087.0	3	midpoint
EPIHK	EPIHK_14	A/BurkinaFaso/3131/2023_H3N2	198.4	interpolated	59.49	2	midpoint
EPIHK	EPIHK_14	A/Busan/277/2025_H1N1	301.2	interpolated	145.9	2	midpoint
EPIHK	EPIHK_14	A/Busan/461/2025_H3N2	352.3	interpolated		1	midpoint
EPIHK	EPIHK_14	A/California/07/2009_H1N1	13620.0	lower		1	midpoint
EPIHK	EPIHK_14	A/Cambodia/e0826360/2020_H3N2	3904.0	interpolated	1176.0	3	midpoint
EPIHK	EPIHK_14	A/Cambodia/e0826360/2020egg_H3N2	6234.0	interpolated	2696.0	3	midpoint
EPIHK	EPIHK_14	A/Canberra/613/2024_H3N2	520.2	interpolated	55.51	2	midpoint
EPIHK	EPIHK_14	A/Colombia/1851/2024_H3N2	378.0	interpolated	55.72	2	midpoint
EPIHK	EPIHK_14	A/Colombia/7681/2024_H3N2	363.4	interpolated	22.13	2	midpoint
EPIHK	EPIHK_14	A/Colorado/218/2024_H1N1	5921.0	lower		1	midpoint
EPIHK	EPIHK_14	A/Colorado/ISC-1416/2024_H3N2	590.7	interpolated	94.82	2	midpoint
EPIHK	EPIHK_14	A/CoteD'Ivoire/4448/2024_H3N2	651.9	interpolated		1	midpoint
EPIHK	EPIHK_14	A/Croatia/10136RV/2023-egg_H3N2	1176.0	interpolated	48.59	2	midpoint
EPIHK	EPIHK_14	A/DE/DE-DHSS-901/2025_(H3N2)_H3N2	502.3	interpolated	8.078	2	midpoint
EPIHK	EPIHK_14	A/Darwin/6/2021_H3N2	1000.0	interpolated	184.9	3	midpoint
EPIHK	EPIHK_14	A/Darwin/9/2021_H3N2	2395.0	interpolated	640.4	3	midpoint
EPIHK	EPIHK_14	A/DistrictOfColumbia/27/2023_H3N2	403.3	interpolated	49.27	2	midpoint
EPIHK	EPIHK_14	A/Ecuador/1385/2024_H3N2	393.7	interpolated	28.48	2	midpoint
EPIHK	EPIHK_14	A/Florida/ISC-1241/2025_H3N2	590.1	interpolated		1	midpoint
EPIHK	EPIHK_14	A/France/ARA-RELAB-HCL025017178801/2025_H3N2	464.0	interpolated	119.2	2	midpoint
EPIHK	EPIHK_14	A/France/BRE-IPP01880/2025_H3N2	409.4	interpolated	114.5	2	midpoint
EPIHK	EPIHK_14	A/France/IDF-IPP29542/2023-egg_H3N2	253.8	interpolated	10.63	2	midpoint
EPIHK	EPIHK_14	A/France/PAC-RELAB-HCL024172122101/2024_H3N2	534.9	interpolated		1	midpoint
EPIHK	EPIHK_14	A/Ghana/FS-25-0256/2025_H3N2	460.7	interpolated		1	midpoint
EPIHK	EPIHK_14	A/Hawaii/70/2019_H1N1	8711.0	interpolated	2021.0	3	midpoint
EPIHK	EPIHK_14	A/Hawaii/ISC-1140/2025_H1N1	9727.0	interpolated	574.6	2	midpoint
EPIHK	EPIHK_14	A/HongKong/2671/2019_H3N2	7325.0	interpolated	1540.0	3	midpoint
EPIHK	EPIHK_14	A/HongKong/45/2019_H3N2	12570.0	interpolated	2123.0	3	midpoint
EPIHK	EPIHK_14	A/HongKong/4801/2014_H3N2	10200.0	interpolated	1038.0	3	midpoint
EPIHK	EPIHK_14	A/HongKong/4801/2014egg_H3N2	13620.0	lower	0.0	3	midpoint
EPIHK	EPIHK_14	A/Illinois/65/2024_H1N1	7770.0	interpolated	297.9	2	midpoint
EPIHK	EPIHK_14	A/India/Pune-NIV24_3439/2024_H3N2	536.6	interpolated	5.414	2	midpoint
EPIHK	EPIHK_14	A/Indiana/46/2024_H3N2	239.3	interpolated	43.9	2	midpoint
EPIHK	EPIHK_14	A/Iowa/123/2024_H1N1	9333.0	interpolated	2042.0	2	midpoint
EPIHK	EPIHK_14	A/KANAGAWA/AC2408/2025_H1N1	321.7	interpolated	19.37	2	midpoint
EPIHK	EPIHK_14	A/Kansas/14/2017_H3N2	1148.0	interpolated	50.12	2	midpoint
EPIHK	EPIHK_14	A/Kentucky/57/2024_H3N2	706.3	interpolated	72.42	2	midpoint
EPIHK	EPIHK_14	A/Lisboa/188/2023_H1N1	6734.0	interpolated	546.5	2	midpoint
EPIHK	EPIHK_14	A/Lisboa/216/2023_H3N2	813.3	interpolated	65.86	2	midpoint
EPIHK	EPIHK_14	A/Madagascar/00003/2025_H1N1	13250.0	lower	364.9	2	midpoint
EPIHK	EPIHK_14	A/Maldives/2132/2024_H1N1	8488.0	interpolated	1040.0	2	midpoint
EPIHK	EPIHK_14	A/Maldives/2147/2024_H3N2	307.9	interpolated	103.0	2	midpoint
EPIHK	EPIHK_14	A/Maldives/2186/2024_H3N2	544.9	interpolated	172.2	2	midpoint
EPIHK	EPIHK_14	A/Manitoba/RV04865/2024_H3N2	613.8	interpolated	16.44	2	midpoint
EPIHK	EPIHK_14	A/Maryland/64/2024_H1N1	4737.0	interpolated		1	midpoint
EPIHK	EPIHK_14	A/Massachusetts/18/2022_H3N2	761.8	interpolated	93.41	3	midpoint
EPIHK	EPIHK_14	A/Massachusetts/93/2024_H3N2	604.6	interpolated	138.6	2	midpoint
EPIHK	EPIHK_14	A/Massachusetts/BI_MGH-23147/2025_H3N2	531.1	interpolated	6.879	2	midpoint
EPIHK	EPIHK_14	A/Massachusetts/ISC-1679/2025_H1N1	9787.0	interpolated	2901.0	2	midpoint
EPIHK	EPIHK_14	A/Massachusetts/ISC-1684/2025_H3N2	472.2	interpolated	20.91	2	midpoint
EPIHK	EPIHK_14	A/Mato_Grosso_do_Sul/518/2025_H3N2	232.5	interpolated	87.04	2	midpoint
EPIHK	EPIHK_14	A/Michigan/120/2024_H3N2	439.9	interpolated	3.157	2	midpoint
EPIHK	EPIHK_14	A/Michigan/45/2015_H1N1	13620.0	lower	0.0	3	midpoint
EPIHK	EPIHK_14	A/Michigan/UM-10062069629/2025_H3N2	323.9	interpolated	2.812	2	midpoint
EPIHK	EPIHK_14	A/Michigan/UM-10062100736/2025_H3N2	736.4	interpolated	197.4	2	midpoint
EPIHK	EPIHK_14	A/Minnesota/126/2024_H3N2	536.9	interpolated	78.57	2	midpoint
EPIHK	EPIHK_14	A/Minnesota/131/2024_H1N1	7144.0	interpolated	16.1	2	midpoint
EPIHK	EPIHK_14	A/Minnesota/133/2024_H3N2	528.8	interpolated	87.63	2	midpoint
EPIHK	EPIHK_14	A/Minnesota/97/2024_H3N2	423.5	interpolated	173.6	2	midpoint
EPIHK	EPIHK_14	A/Netherlands/01502/2025_H3N2	604.0	interpolated	94.14	2	midpoint
EPIHK	EPIHK_14	A/Netherlands/10563/2023_H3N2	520.3	interpolated	123.3	2	midpoint
EPIHK	EPIHK_14	A/Nevada/216/2024_H3N2	411.2	interpolated	34.24	2	midpoint
EPIHK	EPIHK_14	A/New_York/191/2024_H3N2	681.3	interpolated		1	midpoint
EPIHK	EPIHK_14	A/New_York/39/2025_H3N2	620.5	interpolated	14.99	2	midpoint
EPIHK	EPIHK_14	A/New_York/GKISBBBE61555/2025_H3N2	537.0	interpolated	11.16	2	midpoint
EPIHK	EPIHK_14	A/Norway/12374/2023_H3N2	448.2	interpolated	12.46	2	midpoint
EPIHK	EPIHK_14	A/NovaScotia/ET1801CP00018S/2025_H1N1	6813.0	interpolated	635.5	2	midpoint
EPIHK	EPIHK_14	A/Ohio/259/2024_H1N1	4572.0	interpolated	1615.0	2	midpoint
EPIHK	EPIHK_14	A/Oregon/11/2025_H1N1	8835.0	interpolated	1909.0	2	midpoint
EPIHK	EPIHK_14	A/Oregon/261/2024_H1N1	4355.0	interpolated	540.3	2	midpoint
EPIHK	EPIHK_14	A/Oregon/265/2024_H3N2	521.2	interpolated	32.47	2	midpoint
EPIHK	EPIHK_14	A/Pakistan/306/2024_H1N1	7486.0	interpolated	344.2	2	midpoint
EPIHK	EPIHK_14	A/Pennsylvania/288/2024_H3N2	305.6	interpolated	34.16	2	midpoint
EPIHK	EPIHK_14	A/Punta_Arenas/83659/2024_H3N2	639.3	interpolated	43.15	2	midpoint
EPIHK	EPIHK_14	A/Qatar/83328/2024_H1N1	6676.0	interpolated	66.31	2	midpoint
EPIHK	EPIHK_14	A/Qinghai-Chengzhong/SWL1410/2024_H1N1	8372.0	interpolated		1	midpoint
EPIHK	EPIHK_14	A/Queensland/IN000692/2024_H3N2	853.2	interpolated	40.12	2	midpoint
EPIHK	EPIHK_14	A/Queensland/IN000803/2024_H3N2	580.0	interpolated	30.71	2	midpoint
EPIHK	EPIHK_14	A/Rhode_Island/15446/2025_H3N2	454.4	interpolated	20.31	2	midpoint
EPIHK	EPIHK_14	A/Rhode_Island/66/2024_H3N2	806.9	interpolated	134.5	2	midpoint
EPIHK	EPIHK_14	A/Saint-Petersburg/RII-04/2025_H1N1	7189.0	interpolated	68.2	2	midpoint
EPIHK	EPIHK_14	A/Santa_Catarina/333/2025_H3N2	335.6	interpolated	70.24	2	midpoint
EPIHK	EPIHK_14	A/Santiago/101713/2024_H1N1	7887.0	interpolated		1	midpoint
EPIHK	EPIHK_14	A/Sao_Paulo/358026766-IAL/2024_H3N2	297.9	interpolated	26.95	2	midpoint
EPIHK	EPIHK_14	A/Saskatchewan/RV04835/2024_H3N2	502.9	interpolated	49.36	2	midpoint
EPIHK	EPIHK_14	A/Shanghai-Huangpu/SWL12109/2024_H1N1	8733.0	interpolated	359.1	2	midpoint
EPIHK	EPIHK_14	A/Singapore/INFIMH-16-0019/2016X-307A_H3N2	13620.0	lower	0.0	3	midpoint
EPIHK	EPIHK_14	A/Singapore/INFIMH-16-0019/2016_H3N2	6755.0	interpolated	251.9	3	midpoint
EPIHK	EPIHK_14	A/Singapore/MOH0547/2024_H1N1	6791.0	interpolated	155.7	2	midpoint
EPIHK	EPIHK_14	A/Slovenia/49/2024_H3N2	863.4	interpolated	19.48	2	midpoint
EPIHK	EPIHK_14	A/Switzerland/47775/2024_H3N2	225.2	interpolated	15.21	2	midpoint
EPIHK	EPIHK_14	A/Switzerland/860423897313/2023_H3N2	453.8	interpolated	68.84	2	midpoint
EPIHK	EPIHK_14	A/Switzerland/9715293/2013NIB-88_H3N2	7867.0	interpolated	820.4	2	midpoint
EPIHK	EPIHK_14	A/Switzerland/9715293/2013_H3N2	4279.0	interpolated	250.5	2	midpoint
EPIHK	EPIHK_14	A/Sydney/43/2025_H3N2	555.8	interpolated	16.29	2	midpoint
EPIHK	EPIHK_14	A/TOKYO/EIS11-277/2024_H1N1	9818.0	interpolated	3174.0	2	midpoint
EPIHK	EPIHK_14	A/Tambov/160-1V/2024_H1N1	9474.0	interpolated	1492.0	2	midpoint
EPIHK	EPIHK_14	A/Tasmania/788/2024_H3N2	341.1	interpolated	0.165	2	midpoint
EPIHK	EPIHK_14	A/Tasmania/790/2024_H3N2	758.3	interpolated	6.995	2	midpoint
EPIHK	EPIHK_14	A/Tasmania/836/2024_H3N2	684.4	interpolated	52.2	2	midpoint
EPIHK	EPIHK_14	A/Tennessee/04/2025_H1N1	8330.0	interpolated	1603.0	2	midpoint
EPIHK	EPIHK_14	A/Tennessee/99/2024_H3N2	803.0	interpolated	331.2	2	midpoint
EPIHK	EPIHK_14	A/Texas/15550/2024_H3N2	775.1	interpolated		1	midpoint
EPIHK	EPIHK_14	A/Texas/50/2012X-223A_H3N2	13620.0	lower	0.0	3	midpoint
EPIHK	EPIHK_14	A/Texas/50/2012_H3N2	9999.0	interpolated	632.7	3	midpoint
EPIHK	EPIHK_14	A/Texas/ISC-1148/2025_H3N2	888.1	interpolated	155.9	2	midpoint
EPIHK	EPIHK_14	A/Texas/ISC-1274/2025_H3N2	465.8	interpolated	27.56	2	midpoint
EPIHK	EPIHK_14	A/Texas/ISC-1322/2025_H3N2	596.6	interpolated	1.868	2	midpoint
EPIHK	EPIHK_14	A/Texas/ISC-1342/2025_H3N2	662.7	interpolated	107.5	2	midpoint
EPIHK	EPIHK_14	A/Thailand/8/2022_H3N2	1066.0	interpolated	89.64	3	midpoint
EPIHK	EPIHK_14	A/Ufa/CRIE/47/2024_H1N1	9163.0	interpolated	2796.0	2	midpoint
EPIHK	EPIHK_14	A/Uganda/UVRI_KIS6850_2024_H1N1	9457.0	interpolated	1478.0	2	midpoint
EPIHK	EPIHK_14	A/Ulsan/492/2025_H1N1	462.5	interpolated	53.38	2	midpoint
EPIHK	EPIHK_14	A/Utah/39/2025_H1N1	9275.0	interpolated	2277.0	2	midpoint
EPIHK	EPIHK_14	A/Utah/87/2024_H3N2	519.0	interpolated		1	midpoint
EPIHK	EPIHK_14	A/Utah/94/2024_H3N2	455.2	interpolated	51.69	2	midpoint
EPIHK	EPIHK_14	A/Vermont/05/2025_H1N1	5513.0	interpolated	1408.0	2	midpoint
EPIHK	EPIHK_14	A/Vermont/10/2025_H1N1	9204.0	interpolated		1	midpoint
EPIHK	EPIHK_14	A/Vermont/13/2025_H3N2	470.0	interpolated	5.206	2	midpoint
EPIHK	EPIHK_14	A/Victoria/3480/2024_H3N2	528.9	interpolated	42.12	2	midpoint
EPIHK	EPIHK_14	A/Victoria/3482/2024_H3N2	464.1	interpolated	107.8	2	midpoint
EPIHK	EPIHK_14	A/Victoria/3599/2024_H1N1	7330.0	interpolated	480.7	2	midpoint
EPIHK	EPIHK_14	A/Victoria/46/2024_H3N2	556.6	interpolated	33.25	2	midpoint
EPIHK	EPIHK_14	A/Victoria/4897/2022_IVR-238_H1N1	10970.0	interpolated	1139.0	2	midpoint
EPIHK	EPIHK_14	A/Victoria/96/2025_H3N2	604.9	interpolated	165.4	2	midpoint
EPIHK	EPIHK_14	A/Vladimir/RII-MH223382S/2024_H1N1	4625.0	interpolated		1	midpoint
EPIHK	EPIHK_14	A/Washington/15245/2025_H3N2	575.7	interpolated	60.48	2	midpoint
EPIHK	EPIHK_14	A/Washington/284/2024_H3N2	523.0	interpolated	187.1	2	midpoint
EPIHK	EPIHK_14	A/Washington/UW-25728/2024_H3N2	488.3	interpolated	129.6	2	midpoint
EPIHK	EPIHK_14	A/Wisconsin/172/2024_H3N2	457.4	interpolated	6.911	2	midpoint
EPIHK	EPIHK_14	A/Wisconsin/30/2025_H1N1	13620.0	lower		1	midpoint
EPIHK	EPIHK_14	A/Wisconsin/588/2019_H1N1	10800.0	lower	2814.0	2	midpoint
EPIHK	EPIHK_14	A/Wisconsin/67/2022_H1N1	7269.0	interpolated	467.1	3	midpoint
EPIHK	EPIHK_14	A/Wisconsin/NIRC-IS-1028/2024_H3N2	627.9	interpolated	79.69	2	midpoint
EPIHK	EPIHK_14	A/Wisconsin/NIRC-IS-1111/2025_H1N1	6749.0	interpolated	87.44	2	midpoint
EPIHK	EPIHK_14	A/Zacapa/FLU-012/2025_H1N1	6138.0	interpolated	706.2	2	midpoint
EPIHK	EPIHK_15	A/Amapa/021563-IEC/2024_H3N2	853.3	interpolated	43.24	2	midpoint
EPIHK	EPIHK_15	A/Badajoz/18680568/2025_H3N2	963.6	interpolated	457.0	2	midpoint
EPIHK	EPIHK_15	A/Bangkok/P176/2025_H1N1	213.3	interpolated	35.31	2	midpoint
EPIHK	EPIHK_15	A/Brisbane/02/2018_H1N1	255.8	interpolated	13.74	3	midpoint
EPIHK	EPIHK_15	A/BurkinaFaso/3131/2023_H3N2	619.6	interpolated	65.68	2	midpoint
EPIHK	EPIHK_15	A/Busan/277/2025_H1N1	143.0	interpolated	81.92	2	midpoint
EPIHK	EPIHK_15	A/Busan/461/2025_H3N2	583.7	interpolated		1	midpoint
EPIHK	EPIHK_15	A/California/07/2009_H1N1	727.0	interpolated		1	midpoint
EPIHK	EPIHK_15	A/Cambodia/e0826360/2020_H3N2	271.2	interpolated	36.68	2	midpoint
EPIHK	EPIHK_15	A/Cambodia/e0826360/2020egg_H3N2	476.5	interpolated	59.67	3	midpoint
EPIHK	EPIHK_15	A/Canberra/613/2024_H3N2	503.4	interpolated	6.667	2	midpoint
EPIHK	EPIHK_15	A/Colombia/1851/2024_H3N2	194.3	interpolated	66.21	2	midpoint
EPIHK	EPIHK_15	A/Colombia/7681/2024_H3N2	488.1	interpolated	31.89	2	midpoint
EPIHK	EPIHK_15	A/Colorado/218/2024_H1N1	169.4	interpolated		1	midpoint
EPIHK	EPIHK_15	A/Colorado/ISC-1416/2024_H3N2	559.8	interpolated	25.94	2	midpoint
EPIHK	EPIHK_15	A/CoteD'Ivoire/4448/2024_H3N2	692.4	interpolated		1	midpoint
EPIHK	EPIHK_15	A/Croatia/10136RV/2023-egg_H3N2	768.5	interpolated	240.1	2	midpoint
EPIHK	EPIHK_15	A/DE/DE-DHSS-901/2025_(H3N2)_H3N2	257.3	interpolated	48.64	2	midpoint
EPIHK	EPIHK_15	A/Darwin/6/2021_H3N2	528.9	interpolated	139.2	3	midpoint
EPIHK	EPIHK_15	A/Darwin/9/2021_H3N2	335.8	interpolated	115.5	3	midpoint
EPIHK	EPIHK_15	A/DistrictOfColumbia/27/2023_H3N2	716.7	interpolated	113.2	2	midpoint
EPIHK	EPIHK_15	A/Ecuador/1385/2024_H3N2	523.4	interpolated	10.29	2	midpoint
EPIHK	EPIHK_15	A/Florida/ISC-1241/2025_H3N2	685.0	interpolated		1	midpoint
EPIHK	EPIHK_15	A/France/ARA-RELAB-HCL025017178801/2025_H3N2	839.5	interpolated	96.45	2	midpoint
EPIHK	EPIHK_15	A/France/BRE-IPP01880/2025_H3N2	465.7	interpolated	48.26	2	midpoint
EPIHK	EPIHK_15	A/France/IDF-IPP29542/2023-egg_H3N2	505.9	interpolated	70.55	2	midpoint
EPIHK	EPIHK_15	A/France/PAC-RELAB-HCL024172122101/2024_H3N2	633.4	interpolated		1	midpoint
EPIHK	EPIHK_15	A/Ghana/FS-25-0256/2025_H3N2	961.1	interpolated		1	midpoint
EPIHK	EPIHK_15	A/Hawaii/70/2019_H1N1	280.0	interpolated	56.44	3	midpoint
EPIHK	EPIHK_15	A/Hawaii/ISC-1140/2025_H1N1	186.7	interpolated	57.15	2	midpoint
EPIHK	EPIHK_15	A/HongKong/2671/2019_H3N2	244.6	interpolated	42.51	3	midpoint
EPIHK	EPIHK_15	A/HongKong/45/2019_H3N2	319.4	interpolated	78.64	3	midpoint
EPIHK	EPIHK_15	A/HongKong/4801/2014_H3N2	160.0	interpolated	28.69	3	midpoint
EPIHK	EPIHK_15	A/HongKong/4801/2014egg_H3N2	608.1	interpolated	34.61	3	midpoint
EPIHK	EPIHK_15	A/Illinois/65/2024_H1N1	220.0	interpolated	5.197	2	midpoint
EPIHK	EPIHK_15	A/India/Pune-NIV24_3439/2024_H3N2	581.4	interpolated	162.0	2	midpoint
EPIHK	EPIHK_15	A/Indiana/46/2024_H3N2	266.9	interpolated	51.41	2	midpoint
EPIHK	EPIHK_15	A/Iowa/123/2024_H1N1	146.7	interpolated	3.352	2	midpoint
EPIHK	EPIHK_15	A/KANAGAWA/AC2408/2025_H1N1	161.7	interpolated	51.78	2	midpoint
EPIHK	EPIHK_15	A/Kansas/14/2017_H3N2	191.1	interpolated	135.2	2	midpoint
EPIHK	EPIHK_15	A/Kentucky/57/2024_H3N2	314.5	interpolated	11.5	2	midpoint
EPIHK	EPIHK_15	A/Lisboa/188/2023_H1N1	211.8	interpolated	45.92	2	midpoint
EPIHK	EPIHK_15	A/Lisboa/216/2023_H3N2	590.0	interpolated	168.3	2	midpoint
EPIHK	EPIHK_15	A/Madagascar/00003/2025_H1N1	185.8	interpolated	3.731	2	midpoint
EPIHK	EPIHK_15	A/Maldives/2132/2024_H1N1	139.6	interpolated	22.83	2	midpoint
EPIHK	EPIHK_15	A/Maldives/2147/2024_H3N2	115.5	interpolated	0.5148	2	midpoint
EPIHK	EPIHK_15	A/Maldives/2186/2024_H3N2	610.1	interpolated	84.26	2	midpoint
EPIHK	EPIHK_15	A/Manitoba/RV04865/2024_H3N2	702.0	interpolated	190.0	2	midpoint
EPIHK	EPIHK_15	A/Maryland/64/2024_H1N1	140.6	interpolated		1	midpoint
EPIHK	EPIHK_15	A/Massachusetts/18/2022_H3N2	540.1	interpolated	58.57	3	midpoint
EPIHK	EPIHK_15	A/Massachusetts/93/2024_H3N2	520.1	interpolated	22.2	2	midpoint
EPIHK	EPIHK_15	A/Massachusetts/BI_MGH-23147/2025_H3N2	744.0	interpolated	72.55	2	midpoint
EPIHK	EPIHK_15	A/Massachusetts/ISC-1679/2025_H1N1	201.7	interpolated	9.125	2	midpoint
EPIHK	EPIHK_15	A/Massachusetts/ISC-1684/2025_H3N2	221.7	interpolated	5.456	2	midpoint
EPIHK	EPIHK_15	A/Mato_Grosso_do_Sul/518/2025_H3N2	418.6	interpolated	21.16	2	midpoint
EPIHK	EPIHK_15	A/Michigan/120/2024_H3N2	476.1	interpolated	42.48	2	midpoint
EPIHK	EPIHK_15	A/Michigan/45/2015_H1N1	469.6	interpolated	114.3	3	midpoint
EPIHK	EPIHK_15	A/Michigan/UM-10062069629/2025_H3N2	260.4	interpolated	46.14	2	midpoint
EPIHK	EPIHK_15	A/Michigan/UM-10062100736/2025_H3N2	522.9	interpolated	119.3	2	midpoint
EPIHK	EPIHK_15	A/Minnesota/126/2024_H3N2	621.2	interpolated	23.48	2	midpoint
EPIHK	EPIHK_15	A/Minnesota/131/2024_H1N1	111.9	interpolated	25.98	2	midpoint
EPIHK	EPIHK_15	A/Minnesota/133/2024_H3N2	610.4	interpolated	103.4	2	midpoint
EPIHK	EPIHK_15	A/Minnesota/97/2024_H3N2	743.1	interpolated	12.96	2	midpoint
EPIHK	EPIHK_15	A/Netherlands/01502/2025_H3N2	715.3	interpolated	34.25	2	midpoint
EPIHK	EPIHK_15	A/Netherlands/10563/2023_H3N2	603.7	interpolated	82.0	2	midpoint
EPIHK	EPIHK_15	A/Nevada/216/2024_H3N2	414.0	interpolated	23.39	2	midpoint
EPIHK	EPIHK_15	A/New_York/191/2024_H3N2	831.2	interpolated		1	midpoint
EPIHK	EPIHK_15	A/New_York/39/2025_H3N2	715.8	interpolated	93.58	2	midpoint
EPIHK	EPIHK_15	A/New_York/GKISBBBE61555/2025_H3N2	582.4	interpolated	63.22	2	midpoint
EPIHK	EPIHK_15	A/Norway/12374/2023_H3N2	464.6	interpolated	44.74	2	midpoint
EPIHK	EPIHK_15	A/NovaScotia/ET1801CP00018S/2025_H1N1	95.82	interpolated	23.16	2	midpoint
EPIHK	EPIHK_15	A/Ohio/259/2024_H1N1	140.9	interpolated	9.794	2	midpoint
EPIHK	EPIHK_15	A/Oregon/11/2025_H1N1	120.7	interpolated	5.331	2	midpoint
EPIHK	EPIHK_15	A/Oregon/261/2024_H1N1	57.19	upper	17.19	2	midpoint
EPIHK	EPIHK_15	A/Oregon/265/2024_H3N2	479.8	interpolated	116.7	2	midpoint
EPIHK	EPIHK_15	A/Pakistan/306/2024_H1N1	166.1	interpolated	23.84	2	midpoint
EPIHK	EPIHK_15	A/Pennsylvania/288/2024_H3N2	269.2	interpolated	22.63	2	midpoint
EPIHK	EPIHK_15	A/Punta_Arenas/83659/2024_H3N2	629.5	interpolated	29.86	2	midpoint
EPIHK	EPIHK_15	A/Qatar/83328/2024_H1N1	142.0	interpolated	7.33	2	midpoint
EPIHK	EPIHK_15	A/Qinghai-Chengzhong/SWL1410/2024_H1N1	153.6	interpolated		1	midpoint
EPIHK	EPIHK_15	A/Queensland/IN000692/2024_H3N2	1074.0	interpolated	3.398	2	midpoint
EPIHK	EPIHK_15	A/Queensland/IN000803/2024_H3N2	494.2	interpolated	46.5	2	midpoint
EPIHK	EPIHK_15	A/Rhode_Island/15446/2025_H3N2	639.7	interpolated	131.2	2	midpoint
EPIHK	EPIHK_15	A/Rhode_Island/66/2024_H3N2	1063.0	interpolated	27.26	2	midpoint
EPIHK	EPIHK_15	A/Saint-Petersburg/RII-04/2025_H1N1	165.7	interpolated	32.93	2	midpoint
EPIHK	EPIHK_15	A/Santa_Catarina/333/2025_H3N2	622.7	interpolated	19.3	2	midpoint
EPIHK	EPIHK_15	A/Santiago/101713/2024_H1N1	115.3	interpolated		1	midpoint
EPIHK	EPIHK_15	A/Sao_Paulo/358026766-IAL/2024_H3N2	300.3	interpolated	74.57	2	midpoint
EPIHK	EPIHK_15	A/Saskatchewan/RV04835/2024_H3N2	536.4	interpolated	13.74	2	midpoint
EPIHK	EPIHK_15	A/Shanghai-Huangpu/SWL12109/2024_H1N1	164.3	interpolated	21.45	2	midpoint
EPIHK	EPIHK_15	A/Singapore/INFIMH-16-0019/2016X-307A_H3N2	427.7	interpolated	65.74	3	midpoint
EPIHK	EPIHK_15	A/Singapore/INFIMH-16-0019/2016_H3N2	175.7	interpolated	4.299	2	midpoint
EPIHK	EPIHK_15	A/Singapore/MOH0547/2024_H1N1	217.9	interpolated	75.65	2	midpoint
EPIHK	EPIHK_15	A/Slovenia/49/2024_H3N2	330.7	interpolated	5.921	2	midpoint
EPIHK	EPIHK_15	A/Switzerland/47775/2024_H3N2	686.7	interpolated	54.21	2	midpoint
EPIHK	EPIHK_15	A/Switzerland/860423897313/2023_H3N2	670.5	interpolated	55.87	2	midpoint
EPIHK	EPIHK_15	A/Switzerland/9715293/2013NIB-88_H3N2	383.8	interpolated	56.88	2	midpoint
EPIHK	EPIHK_15	A/Switzerland/9715293/2013_H3N2	150.0	interpolated		1	midpoint
EPIHK	EPIHK_15	A/Sydney/43/2025_H3N2	509.5	interpolated	96.78	2	midpoint
EPIHK	EPIHK_15	A/TOKYO/EIS11-277/2024_H1N1	179.1	interpolated	34.86	2	midpoint
EPIHK	EPIHK_15	A/Tambov/160-1V/2024_H1N1	140.7	interpolated	38.04	2	midpoint
EPIHK	EPIHK_15	A/Tasmania/788/2024_H3N2	495.9	interpolated	56.47	2	midpoint
EPIHK	EPIHK_15	A/Tasmania/790/2024_H3N2	877.1	interpolated	46.99	2	midpoint
EPIHK	EPIHK_15	A/Tasmania/836/2024_H3N2	698.4	interpolated	31.02	2	midpoint
EPIHK	EPIHK_15	A/Tennessee/04/2025_H1N1	115.6	interpolated	37.98	2	midpoint
EPIHK	EPIHK_15	A/Tennessee/99/2024_H3N2	560.7	interpolated	55.67	2	midpoint
EPIHK	EPIHK_15	A/Texas/15550/2024_H3N2	787.6	interpolated		1	midpoint
EPIHK	EPIHK_15	A/Texas/50/2012X-223A_H3N2	328.8	interpolated	38.59	3	midpoint
EPIHK	EPIHK_15	A/Texas/50/2012_H3N2	127.5	interpolated	42.11	3	midpoint
EPIHK	EPIHK_15	A/Texas/ISC-1148/2025_H3N2	884.4	interpolated	97.01	2	midpoint
EPIHK	EPIHK_15	A/Texas/ISC-1274/2025_H3N2	569.0	interpolated	43.2	2	midpoint
EPIHK	EPIHK_15	A/Texas/ISC-1322/2025_H3N2	711.2	interpolated	44.53	2	midpoint
EPIHK	EPIHK_15	A/Texas/ISC-1342/2025_H3N2	549.6	interpolated	2.148	2	midpoint
EPIHK	EPIHK_15	A/Thailand/8/2022_H3N2	498.7	interpolated	57.7	3	midpoint
EPIHK	EPIHK_15	A/Ufa/CRIE/47/2024_H1N1	142.2	interpolated	34.51	2	midpoint
EPIHK	EPIHK_15	A/Uganda/UVRI_KIS6850_2024_H1N1	164.3	interpolated	37.75	2	midpoint
EPIHK	EPIHK_15	A/Ulsan/492/2025_H1N1	125.1	interpolated	5.322	2	midpoint
EPIHK	EPIHK_15	A/Utah/39/2025_H1N1	204.8	interpolated	26.14	2	midpoint
EPIHK	EPIHK_15	A/Utah/87/2024_H3N2	430.0	interpolated		1	midpoint
EPIHK	EPIHK_15	A/Utah/94/2024_H3N2	350.9	interpolated	53.61	2	midpoint
EPIHK	EPIHK_15	A/Vermont/05/2025_H1N1	257.0	interpolated		1	midpoint
EPIHK	EPIHK_15	A/Vermont/10/2025_H1N1	230.8	interpolated		1	midpoint
EPIHK	EPIHK_15	A/Vermont/13/2025_H3N2	474.9	interpolated	62.95	2	midpoint
EPIHK	EPIHK_15	A/Victoria/3480/2024_H3N2	535.2	interpolated	10.6	2	midpoint
EPIHK	EPIHK_15	A/Victoria/3482/2024_H3N2	289.2	interpolated	10.17	2	midpoint
EPIHK	EPIHK_15	A/Victoria/3599/2024_H1N1	186.6	interpolated	24.95	2	midpoint
EPIHK	EPIHK_15	A/Victoria/46/2024_H3N2	449.0	interpolated	112.3	2	midpoint
EPIHK	EPIHK_15	A/Victoria/4897/2022_IVR-238_H1N1	361.6	interpolated	16.23	2	midpoint
EPIHK	EPIHK_15	A/Victoria/96/2025_H3N2	847.6	interpolated	143.4	2	midpoint
EPIHK	EPIHK_15	A/Vladimir/RII-MH223382S/2024_H1N1	143.4	interpolated		1	midpoint
EPIHK	EPIHK_15	A/Washington/15245/2025_H3N2	880.0	interpolated	226.7	2	midpoint
EPIHK	EPIHK_15	A/Washington/284/2024_H3N2	922.3	interpolated	168.5	2	midpoint
EPIHK	EPIHK_15	A/Washington/UW-25728/2024_H3N2	391.7	interpolated	101.4	2	midpoint
EPIHK	EPIHK_15	A/Wisconsin/172/2024_H3N2	613.3	interpolated	0.686	2	midpoint
EPIHK	EPIHK_15	A/Wisconsin/30/2025_H1N1	201.7	interpolated		1	midpoint
EPIHK	EPIHK_15	A/Wisconsin/588/2019_H1N1	197.6	interpolated	14.68	2	midpoint
EPIHK	EPIHK_15	A/Wisconsin/67/2022_H1N1	99.54	interpolated	46.12	3	midpoint
EPIHK	EPIHK_15	A/Wisconsin/NIRC-IS-1028/2024_H3N2	1163.0	interpolated	228.8	2	midpoint
EPIHK	EPIHK_15	A/Wisconsin/NIRC-IS-1111/2025_H1N1	135.8	interpolated	30.68	2	midpoint
EPIHK	EPIHK_15	A/Zacapa/FLU-012/2025_H1N1	62.53	upper	22.53	2	midpoint
EPIHK	EPIHK_16	A/Amapa/021563-IEC/2024_H3N2	284.8	interpolated	99.66	2	midpoint
EPIHK	EPIHK_16	A/Badajoz/18680568/2025_H3N2	266.1	interpolated	122.0	2	midpoint
EPIHK	EPIHK_16	A/Bangkok/P176/2025_H1N1	155.5	interpolated	109.8	2	midpoint
EPIHK	EPIHK_16	A/Brisbane/02/2018_H1N1	82.14	interpolated	10.24	3	midpoint
EPIHK	EPIHK_16	A/BurkinaFaso/3131/2023_H3N2	308.8	interpolated	3.385	2	midpoint
EPIHK	EPIHK_16	A/Busan/277/2025_H1N1	46.46	interpolated		1	midpoint
EPIHK	EPIHK_16	A/Busan/461/2025_H3N2	334.8	interpolated		1	midpoint
EPIHK	EPIHK_16	A/California/07/2009_H1N1	389.6	interpolated		1	midpoint
EPIHK	EPIHK_16	A/Cambodia/e0826360/2020_H3N2	237.8	interpolated	46.96	3	midpoint
EPIHK	EPIHK_16	A/Cambodia/e0826360/2020egg_H3N2	320.7	interpolated	30.5	3	midpoint
EPIHK	EPIHK_16	A/Canberra/613/2024_H3N2	405.1	interpolated	23.49	2	midpoint
EPIHK	EPIHK_16	A/Colombia/1851/2024_H3N2	170.5	interpolated	57.47	2	midpoint
EPIHK	EPIHK_16	A/Colombia/7681/2024_H3N2	121.1	interpolated	59.05	2	midpoint
EPIHK	EPIHK_16	A/Colorado/218/2024_H1N1	49.35	interpolated		1	midpoint
EPIHK	EPIHK_16	A/Colorado/ISC-1416/2024_H3N2	151.3	interpolated		1	midpoint
EPIHK	EPIHK_16	A/CoteD'Ivoire/4448/2024_H3N2	155.9	interpolated		1	midpoint
EPIHK	EPIHK_16	A/Croatia/10136RV/2023-egg_H3N2	63.28	upper	23.28	2	midpoint
EPIHK	EPIHK_16	A/DE/DE-DHSS-901/2025_(H3N2)_H3N2	88.35	interpolated	28.95	2	midpoint
EPIHK	EPIHK_16	A/Darwin/6/2021_H3N2	196.1	interpolated	61.45	3	midpoint
EPIHK	EPIHK_16	A/Darwin/9/2021_H3N2	58.42	interpolated	4.67	3	midpoint
EPIHK	EPIHK_16	A/DistrictOfColumbia/27/2023_H3N2	188.4	interpolated	35.19	2	midpoint
EPIHK	EPIHK_16	A/Ecuador/1385/2024_H3N2	175.9	interpolated	33.05	2	midpoint
EPIHK	EPIHK_16	A/Florida/ISC-1241/2025_H3N2	197.9	interpolated		1	midpoint
EPIHK	EPIHK_16	A/France/ARA-RELAB-HCL025017178801/2025_H3N2	406.2	interpolated	54.39	2	midpoint
EPIHK	EPIHK_16	A/France/BRE-IPP01880/2025_H3N2	122.1	interpolated	5.312	2	midpoint
EPIHK	EPIHK_16	A/France/IDF-IPP29542/2023-egg_H3N2	80.42	interpolated	36.11	2	midpoint
EPIHK	EPIHK_16	A/France/PAC-RELAB-HCL024172122101/2024_H3N2	239.4	interpolated		1	midpoint
EPIHK	EPIHK_16	A/Ghana/FS-25-0256/2025_H3N2	468.2	interpolated		1	midpoint
EPIHK	EPIHK_16	A/Hawaii/70/2019_H1N1	129.5	interpolated	23.3	3	midpoint
EPIHK	EPIHK_16	A/Hawaii/ISC-1140/2025_H1N1	102.7	interpolated	15.38	2	midpoint
EPIHK	EPIHK_16	A/HongKong/2671/2019_H3N2	481.0	interpolated	141.9	3	midpoint
EPIHK	EPIHK_16	A/HongKong/45/2019_H3N2	142.9	interpolated	20.29	3	midpoint
EPIHK	EPIHK_16	A/HongKong/4801/2014_H3N2	200.2	interpolated	55.16	3	midpoint
EPIHK	EPIHK_16	A/HongKong/4801/2014egg_H3N2	402.7	interpolated	78.25	3	midpoint
EPIHK	EPIHK_16	A/Illinois/65/2024_H1N1	109.7	interpolated	5.326	2	midpoint
EPIHK	EPIHK_16	A/India/Pune-NIV24_3439/2024_H3N2	183.2	interpolated	76.8	2	midpoint
EPIHK	EPIHK_16	A/Indiana/46/2024_H3N2	136.1	interpolated	23.47	2	midpoint
EPIHK	EPIHK_16	A/Iowa/123/2024_H1N1	90.72	interpolated	0.6142	2	midpoint
EPIHK	EPIHK_16	A/KANAGAWA/AC2408/2025_H1N1	105.4	interpolated	10.94	2	midpoint
EPIHK	EPIHK_16	A/Kansas/14/2017_H3N2	177.2	interpolated	3.056	2	midpoint
EPIHK	EPIHK_16	A/Kentucky/57/2024_H3N2	180.7	interpolated	44.52	2	midpoint
EPIHK	EPIHK_16	A/Lisboa/188/2023_H1N1	129.1	interpolated	16.38	2	midpoint
EPIHK	EPIHK_16	A/Lisboa/216/2023_H3N2	273.6	interpolated	61.39	2	midpoint
EPIHK	EPIHK_16	A/Madagascar/00003/2025_H1N1	94.34	interpolated	6.611	2	midpoint
EPIHK	EPIHK_16	A/Maldives/2132/2024_H1N1	68.31	interpolated	20.23	2	midpoint
EPIHK	EPIHK_16	A/Maldives/2147/2024_H3N2	40.0	upper	0.0	2	midpoint
EPIHK	EPIHK_16	A/Maldives/2186/2024_H3N2	216.1	interpolated	89.34	2	midpoint
EPIHK	EPIHK_16	A/Manitoba/RV04865/2024_H3N2	483.5	interpolated	16.73	2	midpoint
EPIHK	EPIHK_16	A/Maryland/64/2024_H1N1	56.92	interpolated		1	midpoint
EPIHK	EPIHK_16	A/Massachusetts/18/2022_H3N2	218.0	interpolated	83.7	2	midpoint
EPIHK	EPIHK_16	A/Massachusetts/93/2024_H3N2	133.7	interpolated	12.3	2	midpoint
EPIHK	EPIHK_16	A/Massachusetts/BI_MGH-23147/2025_H3N2	411.4	interpolated	14.05	2	midpoint
EPIHK	EPIHK_16	A/Massachusetts/ISC-1679/2025_H1N1	128.6	interpolated	3.793	2	midpoint
EPIHK	EPIHK_16	A/Massachusetts/ISC-1684/2025_H3N2	111.4	interpolated	14.67	2	midpoint
EPIHK	EPIHK_16	A/Mato_Grosso_do_Sul/518/2025_H3N2	484.5	interpolated		1	midpoint
EPIHK	EPIHK_16	A/Michigan/120/2024_H3N2	307.0	interpolated	19.91	2	midpoint
EPIHK	EPIHK_16	A/Michigan/45/2015_H1N1	179.9	interpolated	35.03	3	midpoint
EPIHK	EPIHK_16	A/Michigan/UM-10062069629/2025_H3N2	193.8	interpolated	61.26	2	midpoint
EPIHK	EPIHK_16	A/Michigan/UM-10062100736/2025_H3N2	411.9	interpolated	87.13	2	midpoint
EPIHK	EPIHK_16	A/Minnesota/126/2024_H3N2	521.0	interpolated	11.45	2	midpoint
EPIHK	EPIHK_16	A/Minnesota/131/2024_H1N1	105.0	interpolated	43.85	2	midpoint
EPIHK	EPIHK_16	A/Minnesota/133/2024_H3N2	141.9	interpolated	23.02	2	midpoint
EPIHK	EPIHK_16	A/Minnesota/97/2024_H3N2	917.8	interpolated	372.7	2	midpoint
EPIHK	EPIHK_16	A/Netherlands/01502/2025_H3N2	247.1	interpolated	86.93	2	midpoint
EPIHK	EPIHK_16	A/Netherlands/10563/2023_H3N2	208.8	interpolated	65.74	2	midpoint
EPIHK	EPIHK_16	A/Nevada/216/2024_H3N2	101.6	interpolated	13.71	2	midpoint
EPIHK	EPIHK_16	A/New_York/191/2024_H3N2	177.3	interpolated		1	midpoint
EPIHK	EPIHK_16	A/New_York/39/2025_H3N2	354.8	interpolated	47.16	2	midpoint
EPIHK	EPIHK_16	A/New_York/GKISBBBE61555/2025_H3N2	384.8	interpolated	121.2	2	midpoint
EPIHK	EPIHK_16	A/Norway/12374/2023_H3N2	108.4	interpolated	1.948	2	midpoint
EPIHK	EPIHK_16	A/NovaScotia/ET1801CP00018S/2025_H1N1	92.33	interpolated	42.2	2	midpoint
EPIHK	EPIHK_16	A/Ohio/259/2024_H1N1	95.67	interpolated	18.88	2	midpoint
EPIHK	EPIHK_16	A/Oregon/11/2025_H1N1	75.14	interpolated	13.16	2	midpoint
EPIHK	EPIHK_16	A/Oregon/261/2024_H1N1	98.06	interpolated		1	midpoint
EPIHK	EPIHK_16	A/Oregon/265/2024_H3N2	170.2	interpolated	28.43	2	midpoint
EPIHK	EPIHK_16	A/Pakistan/306/2024_H1N1	109.0	interpolated	9.269	2	midpoint
EPIHK	EPIHK_16	A/Pennsylvania/288/2024_H3N2	116.6	interpolated	17.93	2	midpoint
EPIHK	EPIHK_16	A/Punta_Arenas/83659/2024_H3N2	236.7	interpolated	29.52	2	midpoint
EPIHK	EPIHK_16	A/Qatar/83328/2024_H1N1	77.68	interpolated	16.07	2	midpoint
EPIHK	EPIHK_16	A/Qinghai-Chengzhong/SWL1410/2024_H1N1	61.01	interpolated		1	midpoint
EPIHK	EPIHK_16	A/Queensland/IN000692/2024_H3N2	537.8	interpolated	113.8	2	midpoint
EPIHK	EPIHK_16	A/Queensland/IN000803/2024_H3N2	201.8	interpolated	7.817	2	midpoint
EPIHK	EPIHK_16	A/Rhode_Island/15446/2025_H3N2	421.5	interpolated	150.7	2	midpoint
EPIHK	EPIHK_16	A/Rhode_Island/66/2024_H3N2	323.2	interpolated	23.68	2	midpoint
EPIHK	EPIHK_16	A/Saint-Petersburg/RII-04/2025_H1N1	141.7	interpolated	12.09	2	midpoint
EPIHK	EPIHK_16	A/Santa_Catarina/333/2025_H3N2	283.7	interpolated	1.447	2	midpoint
EPIHK	EPIHK_16	A/Santiago/101713/2024_H1N1	101.7	interpolated		1	midpoint
EPIHK	EPIHK_16	A/Sao_Paulo/358026766-IAL/2024_H3N2	212.7	interpolated	55.12	2	midpoint
EPIHK	EPIHK_16	A/Saskatchewan/RV04835/2024_H3N2	157.0	interpolated	48.25	2	midpoint
EPIHK	EPIHK_16	A/Shanghai-Huangpu/SWL12109/2024_H1N1	194.2	interpolated	33.99	2	midpoint
EPIHK	EPIHK_16	A/Singapore/INFIMH-16-0019/2016X-307A_H3N2	352.3	interpolated	327.9	3	midpoint
EPIHK	EPIHK_16	A/Singapore/INFIMH-16-0019/2016_H3N2	147.4	interpolated	36.49	3	midpoint
EPIHK	EPIHK_16	A/Singapore/MOH0547/2024_H1N1	91.71	interpolated	31.79	2	midpoint
EPIHK	EPIHK_16	A/Slovenia/49/2024_H3N2	278.0	interpolated	59.08	2	midpoint
EPIHK	EPIHK_16	A/Switzerland/47775/2024_H3N2	173.0	interpolated	53.86	2	midpoint
EPIHK	EPIHK_16	A/Switzerland/860423897313/2023_H3N2	403.8	interpolated	53.11	2	midpoint
EPIHK	EPIHK_16	A/Switzerland/9715293/2013NIB-88_H3N2	387.0	interpolated	3.96	2	midpoint
EPIHK	EPIHK_16	A/Switzerland/9715293/2013_H3N2	206.2	interpolated	36.96	2	midpoint
EPIHK	EPIHK_16	A/Sydney/43/2025_H3N2	164.7	interpolated	33.43	2	midpoint
EPIHK	EPIHK_16	A/TOKYO/EIS11-277/2024_H1N1	96.63	interpolated	7.987	2	midpoint
EPIHK	EPIHK_16	A/Tambov/160-1V/2024_H1N1	111.1	interpolated	17.95	2	midpoint
EPIHK	EPIHK_16	A/Tasmania/788/2024_H3N2	142.5	interpolated		1	midpoint
EPIHK	EPIHK_16	A/Tasmania/790/2024_H3N2	598.3	interpolated	81.87	2	midpoint
EPIHK	EPIHK_16	A/Tasmania/836/2024_H3N2	440.0	interpolated	38.22	2	midpoint
EPIHK	EPIHK_16	A/Tennessee/04/2025_H1N1	86.02	interpolated	15.57	2	midpoint
EPIHK	EPIHK_16	A/Tennessee/99/2024_H3N2	218.5	interpolated	32.49	2	midpoint
EPIHK	EPIHK_16	A/Texas/15550/2024_H3N2	682.0	interpolated		1	midpoint
EPIHK	EPIHK_16	A/Texas/50/2012X-223A_H3N2	282.2	interpolated	85.85	3	midpoint
EPIHK	EPIHK_16	A/Texas/50/2012_H3N2	305.6	interpolated	75.34	3	midpoint
EPIHK	EPIHK_16	A/Texas/ISC-1148/2025_H3N2	374.9	interpolated		1	midpoint
EPIHK	EPIHK_16	A/Texas/ISC-1274/2025_H3N2	305.5	interpolated	27.97	2	midpoint
EPIHK	EPIHK_16	A/Texas/ISC-1322/2025_H3N2	284.7	interpolated	56.57	2	midpoint
EPIHK	EPIHK_16	A/Texas/ISC-1342/2025_H3N2	290.0	interpolated	11.29	2	midpoint
EPIHK	EPIHK_16	A/Thailand/8/2022_H3N2	64.97	upper	24.97	2	midpoint
EPIHK	EPIHK_16	A/Ufa/CRIE/47/2024_H1N1	80.48	interpolated	11.82	2	midpoint
EPIHK	EPIHK_16	A/Uganda/UVRI_KIS6850_2024_H1N1	123.7	interpolated	19.18	2	midpoint
EPIHK	EPIHK_16	A/Ulsan/492/2025_H1N1	97.78	interpolated	4.492	2	midpoint
EPIHK	EPIHK_16	A/Utah/39/2025_H1N1	119.5	interpolated	28.18	2	midpoint
EPIHK	EPIHK_16	A/Utah/87/2024_H3N2	50.3	interpolated		1	midpoint
EPIHK	EPIHK_16	A/Utah/94/2024_H3N2	290.9	interpolated	136.4	2	midpoint
EPIHK	EPIHK_16	A/Vermont/05/2025_H1N1	88.6	interpolated	13.21	2	midpoint
EPIHK	EPIHK_16	A/Vermont/10/2025_H1N1	125.6	interpolated		1	midpoint
EPIHK	EPIHK_16	A/Vermont/13/2025_H3N2	160.6	interpolated	2.12	2	midpoint
EPIHK	EPIHK_16	A/Victoria/3480/2024_H3N2	318.8	interpolated	15.96	2	midpoint
EPIHK	EPIHK_16	A/Victoria/3482/2024_H3N2	55.86	interpolated	3.53	2	midpoint
EPIHK	EPIHK_16	A/Victoria/3599/2024_H1N1	165.4	interpolated	17.57	2	midpoint
EPIHK	EPIHK_16	A/Victoria/46/2024_H3N2	113.2	upper	73.2	2	midpoint
EPIHK	EPIHK_16	A/Victoria/4897/2022_IVR-238_H1N1	351.4	interpolated	21.08	2	midpoint
EPIHK	EPIHK_16	A/Victoria/96/2025_H3N2	430.2	interpolated		1	midpoint
EPIHK	EPIHK_16	A/Vladimir/RII-MH223382S/2024_H1N1	95.86	interpolated		1	midpoint
EPIHK	EPIHK_16	A/Washington/15245/2025_H3N2	197.9	interpolated	110.2	2	midpoint
EPIHK	EPIHK_16	A/Washington/284/2024_H3N2	543.2	interpolated	20.65	2	midpoint
EPIHK	EPIHK_16	A/Washington/UW-25728/2024_H3N2	170.8	interpolated	25.02	2	midpoint
EPIHK	EPIHK_16	A/Wisconsin/172/2024_H3N2	305.5	interpolated	68.74	2	midpoint
EPIHK	EPIHK_16	A/Wisconsin/30/2025_H1N1	167.1	interpolated		1	midpoint
EPIHK	EPIHK_16	A/Wisconsin/588/2019_H1N1	90.51	interpolated	8.901	2	midpoint
EPIHK	EPIHK_16	A/Wisconsin/67/2022_H1N1	188.0	interpolated	57.67	2	midpoint
EPIHK	EPIHK_16	A/Wisconsin/NIRC-IS-1028/2024_H3N2	485.7	interpolated	131.8	2	midpoint
EPIHK	EPIHK_16	A/Wisconsin/NIRC-IS-1111/2025_H1N1	164.5	interpolated	45.31	2	midpoint
EPIHK	EPIHK_16	A/Zacapa/FLU-012/2025_H1N1	42.55	upper	2.554	2	midpoint
EPIHK	EPIHK_17	A/Amapa/021563-IEC/2024_H3N2	1026.0	interpolated	60.65	2	midpoint
EPIHK	EPIHK_17	A/Badajoz/18680568/2025_H3N2	906.7	interpolated	366.5	2	midpoint
EPIHK	EPIHK_17	A/Bangkok/P176/2025_H1N1	2413.0	interpolated	13.79	2	midpoint
EPIHK	EPIHK_17	A/Brisbane/02/2018_H1N1	2593.0	interpolated	601.0	3	midpoint
EPIHK	EPIHK_17	A/BurkinaFaso/3131/2023_H3N2	1213.0	interpolated	617.8	2	midpoint
EPIHK	EPIHK_17	A/Busan/277/2025_H1N1	3049.0	interpolated	437.3	2	midpoint
EPIHK	EPIHK_17	A/Busan/461/2025_H3N2	640.0	interpolated		1	midpoint
EPIHK	EPIHK_17	A/California/07/2009_H1N1	5721.0	interpolated		1	midpoint
EPIHK	EPIHK_17	A/Cambodia/e0826360/2020_H3N2	287.5	interpolated	223.3	3	midpoint
EPIHK	EPIHK_17	A/Cambodia/e0826360/2020egg_H3N2	1941.0	interpolated	83.9	3	midpoint
EPIHK	EPIHK_17	A/Canberra/613/2024_H3N2	1781.0	interpolated	170.2	2	midpoint
EPIHK	EPIHK_17	A/Colombia/1851/2024_H3N2	1029.0	interpolated	456.2	2	midpoint
EPIHK	EPIHK_17	A/Colombia/7681/2024_H3N2	2282.0	interpolated	542.2	2	midpoint
EPIHK	EPIHK_17	A/Colorado/218/2024_H1N1	2408.0	interpolated		1	midpoint
EPIHK	EPIHK_17	A/Colorado/ISC-1416/2024_H3N2	1564.0	interpolated	150.4	2	midpoint
EPIHK	EPIHK_17	A/CoteD'Ivoire/4448/2024_H3N2	2108.0	interpolated		1	midpoint
EPIHK	EPIHK_17	A/Croatia/10136RV/2023-egg_H3N2	1696.0	interpolated	699.8	2	midpoint
EPIHK	EPIHK_17	A/DE/DE-DHSS-901/2025_(H3N2)_H3N2	409.0	interpolated	72.69	2	midpoint
EPIHK	EPIHK_17	A/Darwin/6/2021_H3N2	1240.0	interpolated	383.6	3	midpoint
EPIHK	EPIHK_17	A/Darwin/9/2021_H3N2	3415.0	interpolated	1967.0	3	midpoint
EPIHK	EPIHK_17	A/DistrictOfColumbia/27/2023_H3N2	438.8	interpolated	11.27	2	midpoint
EPIHK	EPIHK_17	A/Ecuador/1385/2024_H3N2	1298.0	interpolated	0.08368	2	midpoint
EPIHK	EPIHK_17	A/Florida/ISC-1241/2025_H3N2	1877.0	interpolated		1	midpoint
EPIHK	EPIHK_17	A/France/ARA-RELAB-HCL025017178801/2025_H3N2	2147.0	interpolated	252.0	2	midpoint
EPIHK	EPIHK_17	A/France/BRE-IPP01880/2025_H3N2	1208.0	interpolated	672.5	2	midpoint
EPIHK	EPIHK_17	A/France/IDF-IPP29542/2023-egg_H3N2	1588.0	interpolated	153.7	2	midpoint
EPIHK	EPIHK_17	A/France/PAC-RELAB-HCL024172122101/2024_H3N2	1668.0	interpolated		1	midpoint
EPIHK	EPIHK_17	A/Ghana/FS-25-0256/2025_H3N2	1949.0	interpolated		1	midpoint
EPIHK	EPIHK_17	A/Hawaii/70/2019_H1N1	1730.0	interpolated	284.0	3	midpoint
EPIHK	EPIHK_17	A/Hawaii/ISC-1140/2025_H1N1	2827.0	interpolated	10.42	2	midpoint
EPIHK	EPIHK_17	A/HongKong/2671/2019_H3N2	3253.0	interpolated	1510.0	3	midpoint
EPIHK	EPIHK_17	A/HongKong/45/2019_H3N2	387.9	interpolated	177.6	3	midpoint
EPIHK	EPIHK_17	A/HongKong/4801/2014_H3N2	239.9	interpolated	35.27	3	midpoint
EPIHK	EPIHK_17	A/HongKong/4801/2014egg_H3N2	1277.0	interpolated	359.5	3	midpoint
EPIHK	EPIHK_17	A/Illinois/65/2024_H1N1	3915.0	interpolated	703.8	2	midpoint
EPIHK	EPIHK_17	A/India/Pune-NIV24_3439/2024_H3N2	1418.0	interpolated	95.24	2	midpoint
EPIHK	EPIHK_17	A/Indiana/46/2024_H3N2	292.3	interpolated	50.07	2	midpoint
EPIHK	EPIHK_17	A/Iowa/123/2024_H1N1	2904.0	interpolated	5.035	2	midpoint
EPIHK	EPIHK_17	A/KANAGAWA/AC2408/2025_H1N1	794.7	interpolated	101.6	2	midpoint
EPIHK	EPIHK_17	A/Kansas/14/2017_H3N2	1201.0	interpolated	397.9	2	midpoint
EPIHK	EPIHK_17	A/Kentucky/57/2024_H3N2	445.4	interpolated	94.84	2	midpoint
EPIHK	EPIHK_17	A/Lisboa/188/2023_H1N1	3733.0	interpolated	423.9	2	midpoint
EPIHK	EPIHK_17	A/Lisboa/216/2023_H3N2	1983.0	interpolated	229.5	2	midpoint
EPIHK	EPIHK_17	A/Madagascar/00003/2025_H1N1	3226.0	interpolated	597.8	2	midpoint
EPIHK	EPIHK_17	A/Maldives/2132/2024_H1N1	3221.0	interpolated	64.65	2	midpoint
EPIHK	EPIHK_17	A/Maldives/2147/2024_H3N2	121.6	interpolated	0.6822	2	midpoint
EPIHK	EPIHK_17	A/Maldives/2186/2024_H3N2	2020.0	interpolated	144.8	2	midpoint
EPIHK	EPIHK_17	A/Manitoba/RV04865/2024_H3N2	2074.0	interpolated	98.81	2	midpoint
EPIHK	EPIHK_17	A/Maryland/64/2024_H1N1	2850.0	interpolated		1	midpoint
EPIHK	EPIHK_17	A/Massachusetts/18/2022_H3N2	1658.0	interpolated	186.7	3	midpoint
EPIHK	EPIHK_17	A/Massachusetts/93/2024_H3N2	1491.0	interpolated	148.7	2	midpoint
EPIHK	EPIHK_17	A/Massachusetts/BI_MGH-23147/2025_H3N2	673.0	interpolated	13.93	2	midpoint
EPIHK	EPIHK_17	A/Massachusetts/ISC-1679/2025_H1N1	3521.0	interpolated	549.4	2	midpoint
EPIHK	EPIHK_17	A/Massachusetts/ISC-1684/2025_H3N2	605.5	interpolated	181.8	2	midpoint
EPIHK	EPIHK_17	A/Mato_Grosso_do_Sul/518/2025_H3N2	889.1	interpolated	293.4	2	midpoint
EPIHK	EPIHK_17	A/Michigan/120/2024_H3N2	1603.0	interpolated	227.1	2	midpoint
EPIHK	EPIHK_17	A/Michigan/45/2015_H1N1	2695.0	interpolated	234.1	3	midpoint
EPIHK	EPIHK_17	A/Michigan/UM-10062069629/2025_H3N2	491.9	interpolated	79.65	2	midpoint
EPIHK	EPIHK_17	A/Michigan/UM-10062100736/2025_H3N2	596.1	interpolated	106.5	2	midpoint
EPIHK	EPIHK_17	A/Minnesota/126/2024_H3N2	789.1	interpolated	144.7	2	midpoint
EPIHK	EPIHK_17	A/Minnesota/131/2024_H1N1	2860.0	interpolated	11.48	2	midpoint
EPIHK	EPIHK_17	A/Minnesota/133/2024_H3N2	1285.0	interpolated	66.57	2	midpoint
EPIHK	EPIHK_17	A/Minnesota/97/2024_H3N2	901.5	interpolated	30.88	2	midpoint
EPIHK	EPIHK_17	A/Netherlands/01502/2025_H3N2	1050.0	interpolated	249.8	2	midpoint
EPIHK	EPIHK_17	A/Netherlands/10563/2023_H3N2	1719.0	interpolated	63.6	2	midpoint
EPIHK	EPIHK_17	A/Nevada/216/2024_H3N2	453.4	interpolated	28.18	2	midpoint
EPIHK	EPIHK_17	A/New_York/191/2024_H3N2	2488.0	interpolated		1	midpoint
EPIHK	EPIHK_17	A/New_York/39/2025_H3N2	656.2	interpolated	11.7	2	midpoint
EPIHK	EPIHK_17	A/New_York/GKISBBBE61555/2025_H3N2	1844.0	interpolated	373.9	2	midpoint
EPIHK	EPIHK_17	A/Norway/12374/2023_H3N2	1150.0	interpolated	67.02	2	midpoint
EPIHK	EPIHK_17	A/NovaScotia/ET1801CP00018S/2025_H1N1	5440.0	interpolated	2516.0	2	midpoint
EPIHK	EPIHK_17	A/Ohio/259/2024_H1N1	1957.0	interpolated	56.17	2	midpoint
EPIHK	EPIHK_17	A/Oregon/11/2025_H1N1	6084.0	interpolated	1586.0	2	midpoint
EPIHK	EPIHK_17	A/Oregon/261/2024_H1N1	2568.0	interpolated	95.55	2	midpoint
EPIHK	EPIHK_17	A/Oregon/265/2024_H3N2	711.5	interpolated	198.4	2	midpoint
EPIHK	EPIHK_17	A/Pakistan/306/2024_H1N1	4731.0	interpolated	1303.0	2	midpoint
EPIHK	EPIHK_17	A/Pennsylvania/288/2024_H3N2	1157.0	interpolated	474.2	2	midpoint
EPIHK	EPIHK_17	A/Punta_Arenas/83659/2024_H3N2	1709.0	interpolated	176.0	2	midpoint
EPIHK	EPIHK_17	A/Qatar/83328/2024_H1N1	3609.0	interpolated	401.4	2	midpoint
EPIHK	EPIHK_17	A/Qinghai-Chengzhong/SWL1410/2024_H1N1	2792.0	interpolated		1	midpoint
EPIHK	EPIHK_17	A/Queensland/IN000692/2024_H3N2	2764.0	interpolated	73.94	2	midpoint
EPIHK	EPIHK_17	A/Queensland/IN000803/2024_H3N2	749.6	interpolated	162.9	2	midpoint
EPIHK	EPIHK_17	A/Rhode_Island/15446/2025_H3N2	1379.0	interpolated	439.8	2	midpoint
EPIHK	EPIHK_17	A/Rhode_Island/66/2024_H3N2	3551.0	interpolated	629.1	2	midpoint
EPIHK	EPIHK_17	A/Saint-Petersburg/RII-04/2025_H1N1	2863.0	interpolated	71.74	2	midpoint
EPIHK	EPIHK_17	A/Santa_Catarina/333/2025_H3N2	1911.0	interpolated	319.8	2	midpoint
EPIHK	EPIHK_17	A/Santiago/101713/2024_H1N1	2862.0	interpolated		1	midpoint
EPIHK	EPIHK_17	A/Sao_Paulo/358026766-IAL/2024_H3N2	1651.0	interpolated	42.76	2	midpoint
EPIHK	EPIHK_17	A/Saskatchewan/RV04835/2024_H3N2	2085.0	interpolated	577.3	2	midpoint
EPIHK	EPIHK_17	A/Shanghai-Huangpu/SWL12109/2024_H1N1	2593.0	interpolated	460.6	2	midpoint
EPIHK	EPIHK_17	A/Singapore/INFIMH-16-0019/2016X-307A_H3N2	4132.0	interpolated	1167.0	3	midpoint
EPIHK	EPIHK_17	A/Singapore/INFIMH-16-0019/2016_H3N2	198.1	interpolated	15.02	3	midpoint
EPIHK	EPIHK_17	A/Singapore/MOH0547/2024_H1N1	2922.0	interpolated	24.83	2	midpoint
EPIHK	EPIHK_17	A/Slovenia/49/2024_H3N2	716.6	interpolated	25.59	2	midpoint
EPIHK	EPIHK_17	A/Switzerland/47775/2024_H3N2	1882.0	interpolated	78.83	2	midpoint
EPIHK	EPIHK_17	A/Switzerland/860423897313/2023_H3N2	1821.0	interpolated	418.5	2	midpoint
EPIHK	EPIHK_17	A/Switzerland/9715293/2013NIB-88_H3N2	1655.0	interpolated	347.6	2	midpoint
EPIHK	EPIHK_17	A/Switzerland/9715293/2013_H3N2	251.3	interpolated	118.2	2	midpoint
EPIHK	EPIHK_17	A/Sydney/43/2025_H3N2	653.5	interpolated	157.5	2	midpoint
EPIHK	EPIHK_17	A/TOKYO/EIS11-277/2024_H1N1	3314.0	interpolated	500.9	2	midpoint
EPIHK	EPIHK_17	A/Tambov/160-1V/2024_H1N1	3889.0	interpolated	792.1	2	midpoint
EPIHK	EPIHK_17	A/Tasmania/788/2024_H3N2	470.8	interpolated	75.61	2	midpoint
EPIHK	EPIHK_17	A/Tasmania/790/2024_H3N2	1940.0	interpolated	198.7	2	midpoint
EPIHK	EPIHK_17	A/Tasmania/836/2024_H3N2	1556.0	interpolated	139.6	2	midpoint
EPIHK	EPIHK_17	A/Tennessee/04/2025_H1N1	2810.0	interpolated	148.3	2	midpoint
EPIHK	EPIHK_17	A/Tennessee/99/2024_H3N2	1678.0	interpolated	534.5	2	midpoint
EPIHK	EPIHK_17	A/Texas/15550/2024_H3N2	1523.0	interpolated		1	midpoint
EPIHK	EPIHK_17	A/Texas/50/2012X-223A_H3N2	1517.0	interpolated	38.05	3	midpoint
EPIHK	EPIHK_17	A/Texas/50/2012_H3N2	484.7	interpolated	87.7	3	midpoint
EPIHK	EPIHK_17	A/Texas/ISC-1148/2025_H3N2	3863.0	interpolated	195.5	2	midpoint
EPIHK	EPIHK_17	A/Texas/ISC-1274/2025_H3N2	552.9	interpolated	40.4	2	midpoint
EPIHK	EPIHK_17	A/Texas/ISC-1322/2025_H3N2	2014.0	interpolated	108.7	2	midpoint
EPIHK	EPIHK_17	A/Texas/ISC-1342/2025_H3N2	1660.0	interpolated	243.7	2	midpoint
EPIHK	EPIHK_17	A/Thailand/8/2022_H3N2	2519.0	interpolated	618.6	3	midpoint
EPIHK	EPIHK_17	A/Ufa/CRIE/47/2024_H1N1	3953.0	interpolated	842.8	2	midpoint
EPIHK	EPIHK_17	A/Uganda/UVRI_KIS6850_2024_H1N1	4057.0	interpolated	1132.0	2	midpoint
EPIHK	EPIHK_17	A/Ulsan/492/2025_H1N1	843.1	interpolated	104.9	2	midpoint
EPIHK	EPIHK_17	A/Utah/39/2025_H1N1	4006.0	interpolated	207.7	2	midpoint
EPIHK	EPIHK_17	A/Utah/87/2024_H3N2	1518.0	interpolated		1	midpoint
EPIHK	EPIHK_17	A/Utah/94/2024_H3N2	591.9	interpolated	38.16	2	midpoint
EPIHK	EPIHK_17	A/Vermont/05/2025_H1N1	4097.0	interpolated	524.5	2	midpoint
EPIHK	EPIHK_17	A/Vermont/10/2025_H1N1	2879.0	interpolated		1	midpoint
EPIHK	EPIHK_17	A/Vermont/13/2025_H3N2	585.2	interpolated	38.22	2	midpoint
EPIHK	EPIHK_17	A/Victoria/3480/2024_H3N2	664.3	interpolated	30.49	2	midpoint
EPIHK	EPIHK_17	A/Victoria/3482/2024_H3N2	330.9	interpolated	24.78	2	midpoint
EPIHK	EPIHK_17	A/Victoria/3599/2024_H1N1	3644.0	interpolated	320.3	2	midpoint
EPIHK	EPIHK_17	A/Victoria/46/2024_H3N2	1490.0	interpolated	24.91	2	midpoint
EPIHK	EPIHK_17	A/Victoria/4897/2022_IVR-238_H1N1	6791.0	interpolated	562.0	2	midpoint
EPIHK	EPIHK_17	A/Victoria/96/2025_H3N2	2015.0	interpolated	360.4	2	midpoint
EPIHK	EPIHK_17	A/Vladimir/RII-MH223382S/2024_H1N1	2573.0	interpolated		1	midpoint
EPIHK	EPIHK_17	A/Washington/15245/2025_H3N2	3969.0	interpolated	1153.0	2	midpoint
EPIHK	EPIHK_17	A/Washington/284/2024_H3N2	5298.0	interpolated	1024.0	2	midpoint
EPIHK	EPIHK_17	A/Washington/UW-25728/2024_H3N2	1849.0	interpolated	249.6	2	midpoint
EPIHK	EPIHK_17	A/Wisconsin/172/2024_H3N2	530.5	interpolated	249.8	2	midpoint
EPIHK	EPIHK_17	A/Wisconsin/30/2025_H1N1	4991.0	interpolated		1	midpoint
EPIHK	EPIHK_17	A/Wisconsin/588/2019_H1N1	3802.0	interpolated	515.1	2	midpoint
EPIHK	EPIHK_17	A/Wisconsin/67/2022_H1N1	3361.0	interpolated	433.0	3	midpoint
EPIHK	EPIHK_17	A/Wisconsin/NIRC-IS-1028/2024_H3N2	2018.0	interpolated	64.01	2	midpoint
EPIHK	EPIHK_17	A/Wisconsin/NIRC-IS-1111/2025_H1N1	4537.0	interpolated	181.9	2	midpoint
EPIHK	EPIHK_17	A/Zacapa/FLU-012/2025_H1N1	4411.0	interpolated	1553.0	2	midpoint
EPIHK	EPIHK_18	A/Amapa/021563-IEC/2024_H3N2	441.4	interpolated	43.52	2	midpoint
EPIHK	EPIHK_18	A/Badajoz/18680568/2025_H3N2	380.8	interpolated	171.9	2	midpoint
EPIHK	EPIHK_18	A/Bangkok/P176/2025_H1N1	8669.0	interpolated	1856.0	2	midpoint
EPIHK	EPIHK_18	A/Brisbane/02/2018_H1N1	13620.0	lower	0.0	3	midpoint
EPIHK	EPIHK_18	A/BurkinaFaso/3131/2023_H3N2	210.3	interpolated	33.45	2	midpoint
EPIHK	EPIHK_18	A/Busan/277/2025_H1N1	3709.0	interpolated	1001.0	2	midpoint
EPIHK	EPIHK_18	A/Busan/461/2025_H3N2	351.5	interpolated		1	midpoint
EPIHK	EPIHK_18	A/California/07/2009_H1N1	13620.0	lower		1	midpoint
EPIHK	EPIHK_18	A/Cambodia/e0826360/2020_H3N2	286.2	interpolated	75.01	3	midpoint
EPIHK	EPIHK_18	A/Cambodia/e0826360/2020egg_H3N2	637.8	interpolated	33.35	3	midpoint
EPIHK	EPIHK_18	A/Canberra/613/2024_H3N2	404.1	interpolated	19.95	2	midpoint
EPIHK	EPIHK_18	A/Colombia/1851/2024_H3N2	262.6	interpolated	1.25	2	midpoint
EPIHK	EPIHK_18	A/Colombia/7681/2024_H3N2	209.6	interpolated	11.79	2	midpoint
EPIHK	EPIHK_18	A/Colorado/218/2024_H1N1	13620.0	lower		1	midpoint
EPIHK	EPIHK_18	A/Colorado/ISC-1416/2024_H3N2	252.0	interpolated	16.34	2	midpoint
EPIHK	EPIHK_18	A/CoteD'Ivoire/4448/2024_H3N2	381.9	interpolated		1	midpoint
EPIHK	EPIHK_18	A/Croatia/10136RV/2023-egg_H3N2	393.8	interpolated	75.66	2	midpoint
EPIHK	EPIHK_18	A/DE/DE-DHSS-901/2025_(H3N2)_H3N2	110.4	interpolated	11.13	2	midpoint
EPIHK	EPIHK_18	A/Darwin/6/2021_H3N2	209.1	interpolated	28.66	3	midpoint
EPIHK	EPIHK_18	A/Darwin/9/2021_H3N2	357.5	interpolated	31.32	3	midpoint
EPIHK	EPIHK_18	A/DistrictOfColumbia/27/2023_H3N2	294.3	interpolated	32.37	2	midpoint
EPIHK	EPIHK_18	A/Ecuador/1385/2024_H3N2	244.1	interpolated	12.82	2	midpoint
EPIHK	EPIHK_18	A/Florida/ISC-1241/2025_H3N2	407.1	interpolated		1	midpoint
EPIHK	EPIHK_18	A/France/ARA-RELAB-HCL025017178801/2025_H3N2	376.7	interpolated	121.5	2	midpoint
EPIHK	EPIHK_18	A/France/BRE-IPP01880/2025_H3N2	321.2	interpolated	34.04	2	midpoint
EPIHK	EPIHK_18	A/France/IDF-IPP29542/2023-egg_H3N2	310.0	interpolated	22.31	2	midpoint
EPIHK	EPIHK_18	A/France/PAC-RELAB-HCL024172122101/2024_H3N2	303.7	interpolated		1	midpoint
EPIHK	EPIHK_18	A/Ghana/FS-25-0256/2025_H3N2	494.7	interpolated		1	midpoint
EPIHK	EPIHK_18	A/Hawaii/70/2019_H1N1	13620.0	lower	0.0	3	midpoint
EPIHK	EPIHK_18	A/Hawaii/ISC-1140/2025_H1N1	13620.0	lower	0.0	2	midpoint
EPIHK	EPIHK_18	A/HongKong/2671/2019_H3N2	1847.0	interpolated	385.2	3	midpoint
EPIHK	EPIHK_18	A/HongKong/45/2019_H3N2	523.4	interpolated	16.28	3	midpoint
EPIHK	EPIHK_18	A/HongKong/4801/2014_H3N2	336.6	interpolated	48.73	3	midpoint
EPIHK	EPIHK_18	A/HongKong/4801/2014egg_H3N2	1096.0	interpolated	298.6	3	midpoint
EPIHK	EPIHK_18	A/Illinois/65/2024_H1N1	13620.0	lower	0.0	2	midpoint
EPIHK	EPIHK_18	A/India/Pune-NIV24_3439/2024_H3N2	336.3	interpolated	65.53	2	midpoint
EPIHK	EPIHK_18	A/Indiana/46/2024_H3N2	110.0	interpolated	5.154	2	midpoint
EPIHK	EPIHK_18	A/Iowa/123/2024_H1N1	13360.0	lower	259.4	2	midpoint
EPIHK	EPIHK_18	A/KANAGAWA/AC2408/2025_H1N1	3430.0	interpolated	255.2	2	midpoint
EPIHK	EPIHK_18	A/Kansas/14/2017_H3N2	289.6	interpolated	14.67	2	midpoint
EPIHK	EPIHK_18	A/Kentucky/57/2024_H3N2	195.5	interpolated	23.6	2	midpoint
EPIHK	EPIHK_18	A/Lisboa/188/2023_H1N1	13620.0	lower	0.0	2	midpoint
EPIHK	EPIHK_18	A/Lisboa/216/2023_H3N2	333.6	interpolated	38.64	2	midpoint
EPIHK	EPIHK_18	A/Madagascar/00003/2025_H1N1	13620.0	lower	0.0	2	midpoint
EPIHK	EPIHK_18	A/Maldives/2132/2024_H1N1	12350.0	lower	1271.0	2	midpoint
EPIHK	EPIHK_18	A/Maldives/2147/2024_H3N2	40.22	upper	0.2159	2	midpoint
EPIHK	EPIHK_18	A/Maldives/2186/2024_H3N2	333.8	interpolated	55.67	2	midpoint
EPIHK	EPIHK_18	A/Manitoba/RV04865/2024_H3N2	653.4	interpolated	76.26	2	midpoint
EPIHK	EPIHK_18	A/Maryland/64/2024_H1N1	13620.0	lower		1	midpoint
EPIHK	EPIHK_18	A/Massachusetts/18/2022_H3N2	198.8	interpolated	46.09	3	midpoint
EPIHK	EPIHK_18	A/Massachusetts/93/2024_H3N2	292.6	interpolated	4.011	2	midpoint
EPIHK	EPIHK_18	A/Massachusetts/BI_MGH-23147/2025_H3N2	311.0	interpolated	73.2	2	midpoint
EPIHK	EPIHK_18	A/Massachusetts/ISC-1679/2025_H1N1	12690.0	lower	927.8	2	midpoint
EPIHK	EPIHK_18	A/Massachusetts/ISC-1684/2025_H3N2	154.8	interpolated	51.95	2	midpoint
EPIHK	EPIHK_18	A/Mato_Grosso_do_Sul/518/2025_H3N2	283.2	interpolated	24.08	2	midpoint
EPIHK	EPIHK_18	A/Michigan/120/2024_H3N2	457.3	interpolated	29.16	2	midpoint
EPIHK	EPIHK_18	A/Michigan/45/2015_H1N1	13620.0	lower	0.0	3	midpoint
EPIHK	EPIHK_18	A/Michigan/UM-10062069629/2025_H3N2	182.7	interpolated	21.82	2	midpoint
EPIHK	EPIHK_18	A/Michigan/UM-10062100736/2025_H3N2	269.1	interpolated	17.17	2	midpoint
EPIHK	EPIHK_18	A/Minnesota/126/2024_H3N2	434.1	interpolated	37.81	2	midpoint
EPIHK	EPIHK_18	A/Minnesota/131/2024_H1N1	12500.0	lower	1118.0	2	midpoint
EPIHK	EPIHK_18	A/Minnesota/133/2024_H3N2	378.0	interpolated	85.46	2	midpoint
EPIHK	EPIHK_18	A/Minnesota/97/2024_H3N2	468.7	interpolated	43.57	2	midpoint
EPIHK	EPIHK_18	A/Netherlands/01502/2025_H3N2	490.5	interpolated	119.1	2	midpoint
EPIHK	EPIHK_18	A/Netherlands/10563/2023_H3N2	459.8	interpolated	13.63	2	midpoint
EPIHK	EPIHK_18	A/Nevada/216/2024_H3N2	164.7	interpolated	19.16	2	midpoint
EPIHK	EPIHK_18	A/New_York/191/2024_H3N2	349.8	interpolated		1	midpoint
EPIHK	EPIHK_18	A/New_York/39/2025_H3N2	350.0	interpolated	22.14	2	midpoint
EPIHK	EPIHK_18	A/New_York/GKISBBBE61555/2025_H3N2	349.2	interpolated	103.3	2	midpoint
EPIHK	EPIHK_18	A/Norway/12374/2023_H3N2	166.4	interpolated	38.24	2	midpoint
EPIHK	EPIHK_18	A/NovaScotia/ET1801CP00018S/2025_H1N1	13620.0	lower	0.0	2	midpoint
EPIHK	EPIHK_18	A/Ohio/259/2024_H1N1	10460.0	interpolated	838.8	2	midpoint
EPIHK	EPIHK_18	A/Oregon/11/2025_H1N1	13620.0	lower	0.0	2	midpoint
EPIHK	EPIHK_18	A/Oregon/261/2024_H1N1	11120.0	lower	2497.0	2	midpoint
EPIHK	EPIHK_18	A/Oregon/265/2024_H3N2	391.8	interpolated	8.257	2	midpoint
EPIHK	EPIHK_18	A/Pakistan/306/2024_H1N1	13620.0	lower	0.0	2	midpoint
EPIHK	EPIHK_18	A/Pennsylvania/288/2024_H3N2	190.5	interpolated	19.23	2	midpoint
EPIHK	EPIHK_18	A/Punta_Arenas/83659/2024_H3N2	380.5	interpolated	25.09	2	midpoint
EPIHK	EPIHK_18	A/Qatar/83328/2024_H1N1	13620.0	lower	0.0	2	midpoint
EPIHK	EPIHK_18	A/Qinghai-Chengzhong/SWL1410/2024_H1N1	12440.0	interpolated		1	midpoint
EPIHK	EPIHK_18	A/Queensland/IN000692/2024_H3N2	624.6	interpolated	91.69	2	midpoint
EPIHK	EPIHK_18	A/Queensland/IN000803/2024_H3N2	337.6	interpolated	35.25	2	midpoint
EPIHK	EPIHK_18	A/Rhode_Island/15446/2025_H3N2	440.4	interpolated	51.93	2	midpoint
EPIHK	EPIHK_18	A/Rhode_Island/66/2024_H3N2	658.0	interpolated	19.1	2	midpoint
EPIHK	EPIHK_18	A/Saint-Petersburg/RII-04/2025_H1N1	13620.0	lower	0.0	2	midpoint
EPIHK	EPIHK_18	A/Santa_Catarina/333/2025_H3N2	473.0	interpolated	47.58	2	midpoint
EPIHK	EPIHK_18	A/Santiago/101713/2024_H1N1	13620.0	lower		1	midpoint
EPIHK	EPIHK_18	A/Sao_Paulo/358026766-IAL/2024_H3N2	278.1	interpolated	62.9	2	midpoint
EPIHK	EPIHK_18	A/Saskatchewan/RV04835/2024_H3N2	378.5	interpolated	22.74	2	midpoint
EPIHK	EPIHK_18	A/Shanghai-Huangpu/SWL12109/2024_H1N1	13620.0	lower	0.0	2	midpoint
EPIHK	EPIHK_18	A/Singapore/INFIMH-16-0019/2016X-307A_H3N2	615.2	interpolated	306.6	3	midpoint
EPIHK	EPIHK_18	A/Singapore/INFIMH-16-0019/2016_H3N2	281.0	interpolated	38.84	3	midpoint
EPIHK	EPIHK_18	A/Singapore/MOH0547/2024_H1N1	13510.0	lower	112.1	2	midpoint
EPIHK	EPIHK_18	A/Slovenia/49/2024_H3N2	395.5	interpolated	84.83	2	midpoint
EPIHK	EPIHK_18	A/Switzerland/47775/2024_H3N2	377.3	interpolated	1.921	2	midpoint
EPIHK	EPIHK_18	A/Switzerland/860423897313/2023_H3N2	288.3	interpolated	9.086	2	midpoint
EPIHK	EPIHK_18	A/Switzerland/9715293/2013NIB-88_H3N2	1017.0	interpolated	59.69	2	midpoint
EPIHK	EPIHK_18	A/Switzerland/9715293/2013_H3N2	592.9	interpolated	31.52	2	midpoint
EPIHK	EPIHK_18	A/Sydney/43/2025_H3N2	373.9	interpolated	50.88	2	midpoint
EPIHK	EPIHK_18	A/TOKYO/EIS11-277/2024_H1N1	13620.0	lower	0.0	2	midpoint
EPIHK	EPIHK_18	A/Tambov/160-1V/2024_H1N1	13620.0	lower	0.0	2	midpoint
EPIHK	EPIHK_18	A/Tasmania/788/2024_H3N2	226.4	interpolated	7.501	2	midpoint
EPIHK	EPIHK_18	A/Tasmania/790/2024_H3N2	584.5	interpolated	14.16	2	midpoint
EPIHK	EPIHK_18	A/Tasmania/836/2024_H3N2	363.0	interpolated	91.03	2	midpoint
EPIHK	EPIHK_18	A/Tennessee/04/2025_H1N1	11170.0	lower	2445.0	2	midpoint
EPIHK	EPIHK_18	A/Tennessee/99/2024_H3N2	301.2	interpolated	54.95	2	midpoint
EPIHK	EPIHK_18	A/Texas/15550/2024_H3N2	455.4	interpolated		1	midpoint
EPIHK	EPIHK_18	A/Texas/50/2012X-223A_H3N2	1000.0	interpolated	331.7	3	midpoint
EPIHK	EPIHK_18	A/Texas/50/2012_H3N2	564.1	interpolated	17.24	3	midpoint
EPIHK	EPIHK_18	A/Texas/ISC-1148/2025_H3N2	431.9	interpolated	108.4	2	midpoint
EPIHK	EPIHK_18	A/Texas/ISC-1274/2025_H3N2	255.9	interpolated	45.56	2	midpoint
EPIHK	EPIHK_18	A/Texas/ISC-1322/2025_H3N2	463.7	interpolated	20.48	2	midpoint
EPIHK	EPIHK_18	A/Texas/ISC-1342/2025_H3N2	368.1	interpolated	20.75	2	midpoint
EPIHK	EPIHK_18	A/Thailand/8/2022_H3N2	419.5	interpolated	70.75	3	midpoint
EPIHK	EPIHK_18	A/Ufa/CRIE/47/2024_H1N1	13620.0	lower	0.0	2	midpoint
EPIHK	EPIHK_18	A/Uganda/UVRI_KIS6850_2024_H1N1	13310.0	lower	304.8	2	midpoint
EPIHK	EPIHK_18	A/Ulsan/492/2025_H1N1	5856.0	interpolated	14.13	2	midpoint
EPIHK	EPIHK_18	A/Utah/39/2025_H1N1	12930.0	lower	689.9	2	midpoint
EPIHK	EPIHK_18	A/Utah/87/2024_H3N2	269.8	interpolated		1	midpoint
EPIHK	EPIHK_18	A/Utah/94/2024_H3N2	232.4	interpolated	15.8	2	midpoint
EPIHK	EPIHK_18	A/Vermont/05/2025_H1N1	11020.0	lower	2600.0	2	midpoint
EPIHK	EPIHK_18	A/Vermont/10/2025_H1N1	13620.0	lower		1	midpoint
EPIHK	EPIHK_18	A/Vermont/13/2025_H3N2	285.0	interpolated	75.9	2	midpoint
EPIHK	EPIHK_18	A/Victoria/3480/2024_H3N2	324.2	interpolated	18.71	2	midpoint
EPIHK	EPIHK_18	A/Victoria/3482/2024_H3N2	125.8	interpolated	13.97	2	midpoint
EPIHK	EPIHK_18	A/Victoria/3599/2024_H1N1	12620.0	lower	999.2	2	midpoint
EPIHK	EPIHK_18	A/Victoria/46/2024_H3N2	350.9	interpolated	39.9	2	midpoint
EPIHK	EPIHK_18	A/Victoria/4897/2022_IVR-238_H1N1	13620.0	lower	0.0	2	midpoint
EPIHK	EPIHK_18	A/Victoria/96/2025_H3N2	372.9	interpolated	126.2	2	midpoint
EPIHK	EPIHK_18	A/Vladimir/RII-MH223382S/2024_H1N1	13620.0	lower		1	midpoint
EPIHK	EPIHK_18	A/Washington/15245/2025_H3N2	660.8	interpolated	140.7	2	midpoint
EPIHK	EPIHK_18	A/Washington/284/2024_H3N2	639.8	interpolated	65.81	2	midpoint
EPIHK	EPIHK_18	A/Washington/UW-25728/2024_H3N2	201.0	interpolated	41.92	2	midpoint
EPIHK	EPIHK_18	A/Wisconsin/172/2024_H3N2	316.5	interpolated	76.7	2	midpoint
EPIHK	EPIHK_18	A/Wisconsin/30/2025_H1N1	13620.0	lower		1	midpoint
EPIHK	EPIHK_18	A/Wisconsin/588/2019_H1N1	13620.0	lower	0.0	2	midpoint
EPIHK	EPIHK_18	A/Wisconsin/67/2022_H1N1	13620.0	lower	0.0	3	midpoint
EPIHK	EPIHK_18	A/Wisconsin/NIRC-IS-1028/2024_H3N2	516.8	interpolated	55.18	2	midpoint
EPIHK	EPIHK_18	A/Wisconsin/NIRC-IS-1111/2025_H1N1	13620.0	lower	0.0	2	midpoint
EPIHK	EPIHK_18	A/Zacapa/FLU-012/2025_H1N1	13620.0	lower	0.0	2	midpoint
EPIHK	EPIHK_19	A/Amapa/021563-IEC/2024_H3N2	278.0	interpolated	91.63	2	midpoint
EPIHK	EPIHK_19	A/Badajoz/18680568/2025_H3N2	261.2	interpolated	120.3	2	midpoint
EPIHK	EPIHK_19	A/Bangkok/P176/2025_H1N1	374.9	interpolated	60.95	2	midpoint
EPIHK	EPIHK_19	A/Brisbane/02/2018_H1N1	3441.0	interpolated	763.0	3	midpoint
EPIHK	EPIHK_19	A/BurkinaFaso/3131/2023_H3N2	145.3	interpolated	25.9	2	midpoint
EPIHK	EPIHK_19	A/Busan/277/2025_H1N1	447.8	interpolated	70.95	2	midpoint
EPIHK	EPIHK_19	A/Busan/461/2025_H3N2	244.0	interpolated		1	midpoint
EPIHK	EPIHK_19	A/California/07/2009_H1N1	10430.0	interpolated		1	midpoint
EPIHK	EPIHK_19	A/Cambodia/e0826360/2020_H3N2	147.4	interpolated	45.06	3	midpoint
EPIHK	EPIHK_19	A/Cambodia/e0826360/2020egg_H3N2	286.0	interpolated	43.91	3	midpoint
EPIHK	EPIHK_19	A/Canberra/613/2024_H3N2	186.9	interpolated	53.5	2	midpoint
EPIHK	EPIHK_19	A/Colombia/1851/2024_H3N2	108.2	upper	68.25	2	midpoint
EPIHK	EPIHK_19	A/Colombia/7681/2024_H3N2	155.5	interpolated	14.6	2	midpoint
EPIHK	EPIHK_19	A/Colorado/218/2024_H1N1	235.8	interpolated		1	midpoint
EPIHK	EPIHK_19	A/Colorado/ISC-1416/2024_H3N2	215.7	interpolated	33.23	2	midpoint
EPIHK	EPIHK_19	A/CoteD'Ivoire/4448/2024_H3N2	90.04	interpolated		1	midpoint
EPIHK	EPIHK_19	A/Croatia/10136RV/2023-egg_H3N2	177.2	interpolated	45.28	2	midpoint
EPIHK	EPIHK_19	A/DE/DE-DHSS-901/2025_(H3N2)_H3N2	124.7	interpolated	31.21	2	midpoint
EPIHK	EPIHK_19	A/Darwin/6/2021_H3N2	161.6	interpolated	67.26	3	midpoint
EPIHK	EPIHK_19	A/Darwin/9/2021_H3N2	91.59	interpolated	30.45	3	midpoint
EPIHK	EPIHK_19	A/DistrictOfColumbia/27/2023_H3N2	270.8	interpolated	29.29	2	midpoint
EPIHK	EPIHK_19	A/Ecuador/1385/2024_H3N2	122.8	interpolated	1.07	2	midpoint
EPIHK	EPIHK_19	A/Florida/ISC-1241/2025_H3N2	202.1	interpolated		1	midpoint
EPIHK	EPIHK_19	A/France/ARA-RELAB-HCL025017178801/2025_H3N2	385.5	interpolated	138.2	2	midpoint
EPIHK	EPIHK_19	A/France/BRE-IPP01880/2025_H3N2	90.37	interpolated	2.137	2	midpoint
EPIHK	EPIHK_19	A/France/IDF-IPP29542/2023-egg_H3N2	104.2	interpolated	37.36	2	midpoint
EPIHK	EPIHK_19	A/France/PAC-RELAB-HCL024172122101/2024_H3N2	145.7	interpolated		1	midpoint
EPIHK	EPIHK_19	A/Ghana/FS-25-0256/2025_H3N2	232.9	interpolated		1	midpoint
EPIHK	EPIHK_19	A/Hawaii/70/2019_H1N1	5420.0	interpolated	673.2	3	midpoint
EPIHK	EPIHK_19	A/Hawaii/ISC-1140/2025_H1N1	363.9	interpolated	47.65	2	midpoint
EPIHK	EPIHK_19	A/HongKong/2671/2019_H3N2	161.2	interpolated	35.65	2	midpoint
EPIHK	EPIHK_19	A/HongKong/45/2019_H3N2	103.1	interpolated	42.49	2	midpoint
EPIHK	EPIHK_19	A/HongKong/4801/2014_H3N2	320.3	interpolated	58.65	3	midpoint
EPIHK	EPIHK_19	A/HongKong/4801/2014egg_H3N2	959.2	interpolated	212.3	3	midpoint
EPIHK	EPIHK_19	A/Illinois/65/2024_H1N1	517.8	interpolated	67.22	2	midpoint
EPIHK	EPIHK_19	A/India/Pune-NIV24_3439/2024_H3N2	130.6	interpolated	13.35	2	midpoint
EPIHK	EPIHK_19	A/Indiana/46/2024_H3N2	43.78	upper	3.784	2	midpoint
EPIHK	EPIHK_19	A/Iowa/123/2024_H1N1	456.6	interpolated	5.293	2	midpoint
EPIHK	EPIHK_19	A/KANAGAWA/AC2408/2025_H1N1	258.7	interpolated	36.0	2	midpoint
EPIHK	EPIHK_19	A/Kansas/14/2017_H3N2	152.3	interpolated	36.91	2	midpoint
EPIHK	EPIHK_19	A/Kentucky/57/2024_H3N2	133.4	interpolated	13.53	2	midpoint
EPIHK	EPIHK_19	A/Lisboa/188/2023_H1N1	384.3	interpolated	127.4	2	midpoint
EPIHK	EPIHK_19	A/Lisboa/216/2023_H3N2	107.5	interpolated	23.23	2	midpoint
EPIHK	EPIHK_19	A/Madagascar/00003/2025_H1N1	442.3	interpolated	58.88	2	midpoint
EPIHK	EPIHK_19	A/Maldives/2132/2024_H1N1	318.3	interpolated	80.73	2	midpoint
EPIHK	EPIHK_19	A/Maldives/2147/2024_H3N2	40.0	upper	0.0	2	midpoint
EPIHK	EPIHK_19	A/Maldives/2186/2024_H3N2	195.9	interpolated	8.961	2	midpoint
EPIHK	EPIHK_19	A/Manitoba/RV04865/2024_H3N2	456.5	interpolated	13.7	2	midpoint
EPIHK	EPIHK_19	A/Maryland/64/2024_H1N1	456.5	interpolated		1	midpoint
EPIHK	EPIHK_19	A/Massachusetts/18/2022_H3N2	168.1	interpolated	26.02	3	midpoint
EPIHK	EPIHK_19	A/Massachusetts/93/2024_H3N2	150.2	interpolated	25.37	2	midpoint
EPIHK	EPIHK_19	A/Massachusetts/BI_MGH-23147/2025_H3N2	214.8	interpolated	45.25	2	midpoint
EPIHK	EPIHK_19	A/Massachusetts/ISC-1679/2025_H1N1	306.0	interpolated	1.922	2	midpoint
EPIHK	EPIHK_19	A/Massachusetts/ISC-1684/2025_H3N2	75.69	interpolated	7.205	2	midpoint
EPIHK	EPIHK_19	A/Mato_Grosso_do_Sul/518/2025_H3N2	126.0	interpolated	5.203	2	midpoint
EPIHK	EPIHK_19	A/Michigan/120/2024_H3N2	244.8	interpolated	40.26	2	midpoint
EPIHK	EPIHK_19	A/Michigan/45/2015_H1N1	5397.0	interpolated	103.4	3	midpoint
EPIHK	EPIHK_19	A/Michigan/UM-10062069629/2025_H3N2	117.8	interpolated	20.48	2	midpoint
EPIHK	EPIHK_19	A/Michigan/UM-10062100736/2025_H3N2	217.9	interpolated	5.285	2	midpoint
EPIHK	EPIHK_19	A/Minnesota/126/2024_H3N2	301.1	interpolated	22.56	2	midpoint
EPIHK	EPIHK_19	A/Minnesota/131/2024_H1N1	380.2	interpolated	16.48	2	midpoint
EPIHK	EPIHK_19	A/Minnesota/133/2024_H3N2	178.3	interpolated	2.899	2	midpoint
EPIHK	EPIHK_19	A/Minnesota/97/2024_H3N2	391.4	interpolated		1	midpoint
EPIHK	EPIHK_19	A/Netherlands/01502/2025_H3N2	215.3	interpolated	84.82	2	midpoint
EPIHK	EPIHK_19	A/Netherlands/10563/2023_H3N2	198.2	interpolated	29.67	2	midpoint
EPIHK	EPIHK_19	A/Nevada/216/2024_H3N2	105.0	interpolated	17.86	2	midpoint
EPIHK	EPIHK_19	A/New_York/191/2024_H3N2	254.6	interpolated		1	midpoint
EPIHK	EPIHK_19	A/New_York/39/2025_H3N2	301.3	interpolated	22.0	2	midpoint
EPIHK	EPIHK_19	A/New_York/GKISBBBE61555/2025_H3N2	215.6	interpolated	40.18	2	midpoint
EPIHK	EPIHK_19	A/Norway/12374/2023_H3N2	81.56	interpolated	26.57	2	midpoint
EPIHK	EPIHK_19	A/NovaScotia/ET1801CP00018S/2025_H1N1	908.2	interpolated	344.5	2	midpoint
EPIHK	EPIHK_19	A/Ohio/259/2024_H1N1	1030.0	interpolated	102.7	2	midpoint
EPIHK	EPIHK_19	A/Oregon/11/2025_H1N1	442.1	interpolated	45.04	2	midpoint
EPIHK	EPIHK_19	A/Oregon/261/2024_H1N1	496.8	interpolated	93.56	2	midpoint
EPIHK	EPIHK_19	A/Oregon/265/2024_H3N2	124.9	interpolated	49.57	2	midpoint
EPIHK	EPIHK_19	A/Pakistan/306/2024_H1N1	306.8	interpolated	2.4	2	midpoint
EPIHK	EPIHK_19	A/Pennsylvania/288/2024_H3N2	124.3	interpolated	50.69	2	midpoint
EPIHK	EPIHK_19	A/Punta_Arenas/83659/2024_H3N2	251.7	interpolated	18.76	2	midpoint
EPIHK	EPIHK_19	A/Qatar/83328/2024_H1N1	304.4	interpolated	36.39	2	midpoint
EPIHK	EPIHK_19	A/Qinghai-Chengzhong/SWL1410/2024_H1N1	510.0	interpolated		1	midpoint
EPIHK	EPIHK_19	A/Queensland/IN000692/2024_H3N2	537.8	interpolated	34.54	2	midpoint
EPIHK	EPIHK_19	A/Queensland/IN000803/2024_H3N2	233.0	interpolated	4.459	2	midpoint
EPIHK	EPIHK_19	A/Rhode_Island/15446/2025_H3N2	323.0	interpolated	22.58	2	midpoint
EPIHK	EPIHK_19	A/Rhode_Island/66/2024_H3N2	311.0	interpolated	4.901	2	midpoint
EPIHK	EPIHK_19	A/Saint-Petersburg/RII-04/2025_H1N1	491.5	interpolated	69.68	2	midpoint
EPIHK	EPIHK_19	A/Santa_Catarina/333/2025_H3N2	242.6	interpolated	9.03	2	midpoint
EPIHK	EPIHK_19	A/Santiago/101713/2024_H1N1	279.2	interpolated		1	midpoint
EPIHK	EPIHK_19	A/Sao_Paulo/358026766-IAL/2024_H3N2	188.5	interpolated	48.1	2	midpoint
EPIHK	EPIHK_19	A/Saskatchewan/RV04835/2024_H3N2	213.8	interpolated	38.62	2	midpoint
EPIHK	EPIHK_19	A/Shanghai-Huangpu/SWL12109/2024_H1N1	559.8	interpolated	21.41	2	midpoint
EPIHK	EPIHK_19	A/Singapore/INFIMH-16-0019/2016X-307A_H3N2	527.6	interpolated	44.93	3	midpoint
EPIHK	EPIHK_19	A/Singapore/INFIMH-16-0019/2016_H3N2	389.9	interpolated	59.53	3	midpoint
EPIHK	EPIHK_19	A/Singapore/MOH0547/2024_H1N1	223.5	interpolated	19.37	2	midpoint
EPIHK	EPIHK_19	A/Slovenia/49/2024_H3N2	188.2	interpolated	0.7005	2	midpoint
EPIHK	EPIHK_19	A/Switzerland/47775/2024_H3N2	166.0	interpolated	11.98	2	midpoint
EPIHK	EPIHK_19	A/Switzerland/860423897313/2023_H3N2	228.7	interpolated	113.3	2	midpoint
EPIHK	EPIHK_19	A/Switzerland/9715293/2013NIB-88_H3N2	386.4	interpolated	35.02	2	midpoint
EPIHK	EPIHK_19	A/Switzerland/9715293/2013_H3N2	205.1	interpolated	0.9325	2	midpoint
EPIHK	EPIHK_19	A/Sydney/43/2025_H3N2	219.6	interpolated	25.49	2	midpoint
EPIHK	EPIHK_19	A/TOKYO/EIS11-277/2024_H1N1	264.1	interpolated	34.97	2	midpoint
EPIHK	EPIHK_19	A/Tambov/160-1V/2024_H1N1	520.3	interpolated	3.838	2	midpoint
EPIHK	EPIHK_19	A/Tasmania/788/2024_H3N2	137.2	interpolated	45.98	2	midpoint
EPIHK	EPIHK_19	A/Tasmania/790/2024_H3N2	422.3	interpolated	39.11	2	midpoint
EPIHK	EPIHK_19	A/Tasmania/836/2024_H3N2	288.9	interpolated	58.07	2	midpoint
EPIHK	EPIHK_19	A/Tennessee/04/2025_H1N1	493.1	interpolated	39.71	2	midpoint
EPIHK	EPIHK_19	A/Tennessee/99/2024_H3N2	209.5	interpolated	77.77	2	midpoint
EPIHK	EPIHK_19	A/Texas/15550/2024_H3N2	193.8	interpolated		1	midpoint
EPIHK	EPIHK_19	A/Texas/50/2012X-223A_H3N2	2742.0	interpolated	889.2	3	midpoint
EPIHK	EPIHK_19	A/Texas/50/2012_H3N2	620.4	interpolated	142.4	3	midpoint
EPIHK	EPIHK_19	A/Texas/ISC-1148/2025_H3N2	402.9	interpolated	113.4	2	midpoint
EPIHK	EPIHK_19	A/Texas/ISC-1274/2025_H3N2	238.1	interpolated	0.0276	2	midpoint
EPIHK	EPIHK_19	A/Texas/ISC-1322/2025_H3N2	327.5	interpolated	71.74	2	midpoint
EPIHK	EPIHK_19	A/Texas/ISC-1342/2025_H3N2	219.5	interpolated	2.26	2	midpoint
EPIHK	EPIHK_19	A/Thailand/8/2022_H3N2	128.9	interpolated	41.74	3	midpoint
EPIHK	EPIHK_19	A/Ufa/CRIE/47/2024_H1N1	417.8	interpolated	53.11	2	midpoint
EPIHK	EPIHK_19	A/Uganda/UVRI_KIS6850_2024_H1N1	261.1	interpolated	5.783	2	midpoint
EPIHK	EPIHK_19	A/Ulsan/492/2025_H1N1	350.3	interpolated	25.77	2	midpoint
EPIHK	EPIHK_19	A/Utah/39/2025_H1N1	222.0	interpolated	7.121	2	midpoint
EPIHK	EPIHK_19	A/Utah/87/2024_H3N2	95.19	interpolated		1	midpoint
EPIHK	EPIHK_19	A/Utah/94/2024_H3N2	126.7	interpolated	38.3	2	midpoint
EPIHK	EPIHK_19	A/Vermont/05/2025_H1N1	363.0	interpolated	83.08	2	midpoint
EPIHK	EPIHK_19	A/Vermont/10/2025_H1N1	228.4	interpolated		1	midpoint
EPIHK	EPIHK_19	A/Vermont/13/2025_H3N2	188.3	interpolated	19.13	2	midpoint
EPIHK	EPIHK_19	A/Victoria/3480/2024_H3N2	276.2	interpolated	17.87	2	midpoint
EPIHK	EPIHK_19	A/Victoria/3482/2024_H3N2	89.37	interpolated	4.006	2	midpoint
EPIHK	EPIHK_19	A/Victoria/3599/2024_H1N1	611.8	interpolated	7.748	2	midpoint
EPIHK	EPIHK_19	A/Victoria/46/2024_H3N2	230.9	interpolated	50.4	2	midpoint
EPIHK	EPIHK_19	A/Victoria/4897/2022_IVR-238_H1N1	3041.0	interpolated	207.6	2	midpoint
EPIHK	EPIHK_19	A/Victoria/96/2025_H3N2	369.2	interpolated	8.854	2	midpoint
EPIHK	EPIHK_19	A/Vladimir/RII-MH223382S/2024_H1N1	180.4	interpolated		1	midpoint
EPIHK	EPIHK_19	A/Washington/15245/2025_H3N2	310.0	interpolated	42.44	2	midpoint
EPIHK	EPIHK_19	A/Washington/284/2024_H3N2	447.5	interpolated	70.44	2	midpoint
EPIHK	EPIHK_19	A/Washington/UW-25728/2024_H3N2	162.8	interpolated	54.6	2	midpoint
EPIHK	EPIHK_19	A/Wisconsin/172/2024_H3N2	223.3	interpolated	21.12	2	midpoint
EPIHK	EPIHK_19	A/Wisconsin/30/2025_H1N1	523.4	interpolated		1	midpoint
EPIHK	EPIHK_19	A/Wisconsin/588/2019_H1N1	1105.0	interpolated	187.3	2	midpoint
EPIHK	EPIHK_19	A/Wisconsin/67/2022_H1N1	283.0	interpolated	34.36	3	midpoint
EPIHK	EPIHK_19	A/Wisconsin/NIRC-IS-1028/2024_H3N2	391.0	interpolated	191.4	2	midpoint
EPIHK	EPIHK_19	A/Wisconsin/NIRC-IS-1111/2025_H1N1	953.8	interpolated	222.4	2	midpoint
EPIHK	EPIHK_19	A/Zacapa/FLU-012/2025_H1N1	399.8	interpolated	51.33	2	midpoint
EPIHK	EPIHK_2	A/Amapa/021563-IEC/2024_H3N2	1921.0	interpolated	1066.0	2	midpoint
EPIHK	EPIHK_2	A/Badajoz/18680568/2025_H3N2	3552.0	interpolated	92.33	2	midpoint
EPIHK	EPIHK_2	A/Bangkok/P176/2025_H1N1	1258.0	interpolated	201.8	2	midpoint
EPIHK	EPIHK_2	A/Brisbane/02/2018_H1N1	12910.0	interpolated	884.6	3	midpoint
EPIHK	EPIHK_2	A/BurkinaFaso/3131/2023_H3N2	1796.0	interpolated	525.3	2	midpoint
EPIHK	EPIHK_2	A/Busan/277/2025_H1N1	720.4	interpolated	169.7	2	midpoint
EPIHK	EPIHK_2	A/Busan/461/2025_H3N2	697.2	interpolated		1	midpoint
EPIHK	EPIHK_2	A/California/07/2009_H1N1	3550.0	interpolated		1	midpoint
EPIHK	EPIHK_2	A/Cambodia/e0826360/2020_H3N2	2380.0	interpolated	841.7	3	midpoint
EPIHK	EPIHK_2	A/Cambodia/e0826360/2020egg_H3N2	4493.0	interpolated	215.7	3	midpoint
EPIHK	EPIHK_2	A/Canberra/613/2024_H3N2	2319.0	interpolated	389.4	2	midpoint
EPIHK	EPIHK_2	A/Colombia/1851/2024_H3N2	2363.0	interpolated	759.5	2	midpoint
EPIHK	EPIHK_2	A/Colombia/7681/2024_H3N2	2516.0	interpolated	612.6	2	midpoint
EPIHK	EPIHK_2	A/Colorado/218/2024_H1N1	2359.0	interpolated		1	midpoint
EPIHK	EPIHK_2	A/Colorado/ISC-1416/2024_H3N2	1381.0	interpolated	181.8	2	midpoint
EPIHK	EPIHK_2	A/CoteD'Ivoire/4448/2024_H3N2	5709.0	interpolated		1	midpoint
EPIHK	EPIHK_2	A/Croatia/10136RV/2023-egg_H3N2	4101.0	interpolated	658.2	2	midpoint
EPIHK	EPIHK_2	A/DE/DE-DHSS-901/2025_(H3N2)_H3N2	2776.0	interpolated	1537.0	2	midpoint
EPIHK	EPIHK_2	A/Darwin/6/2021_H3N2	2291.0	interpolated	652.1	3	midpoint
EPIHK	EPIHK_2	A/Darwin/9/2021_H3N2	2923.0	interpolated	1601.0	3	midpoint
EPIHK	EPIHK_2	A/DistrictOfColumbia/27/2023_H3N2	1931.0	interpolated	400.1	2	midpoint
EPIHK	EPIHK_2	A/Ecuador/1385/2024_H3N2	1845.0	interpolated	248.3	2	midpoint
EPIHK	EPIHK_2	A/Florida/ISC-1241/2025_H3N2	1608.0	interpolated		1	midpoint
EPIHK	EPIHK_2	A/France/ARA-RELAB-HCL025017178801/2025_H3N2	3424.0	interpolated	447.5	2	midpoint
EPIHK	EPIHK_2	A/France/BRE-IPP01880/2025_H3N2	2919.0	interpolated	398.1	2	midpoint
EPIHK	EPIHK_2	A/France/IDF-IPP29542/2023-egg_H3N2	2342.0	interpolated	1025.0	2	midpoint
EPIHK	EPIHK_2	A/France/PAC-RELAB-HCL024172122101/2024_H3N2	2697.0	interpolated		1	midpoint
EPIHK	EPIHK_2	A/Ghana/FS-25-0256/2025_H3N2	1503.0	interpolated		1	midpoint
EPIHK	EPIHK_2	A/Hawaii/70/2019_H1N1	4322.0	interpolated	804.9	3	midpoint
EPIHK	EPIHK_2	A/Hawaii/ISC-1140/2025_H1N1	3198.0	interpolated	203.7	2	midpoint
EPIHK	EPIHK_2	A/HongKong/2671/2019_H3N2	6382.0	interpolated	1033.0	3	midpoint
EPIHK	EPIHK_2	A/HongKong/45/2019_H3N2	3922.0	interpolated	1067.0	3	midpoint
EPIHK	EPIHK_2	A/HongKong/4801/2014_H3N2	3901.0	interpolated	1967.0	3	midpoint
EPIHK	EPIHK_2	A/HongKong/4801/2014egg_H3N2	12700.0	interpolated	1685.0	3	midpoint
EPIHK	EPIHK_2	A/Illinois/65/2024_H1N1	2228.0	interpolated	556.9	2	midpoint
EPIHK	EPIHK_2	A/India/Pune-NIV24_3439/2024_H3N2	2166.0	interpolated	75.18	2	midpoint
EPIHK	EPIHK_2	A/Indiana/46/2024_H3N2	1098.0	interpolated	658.8	2	midpoint
EPIHK	EPIHK_2	A/Iowa/123/2024_H1N1	2294.0	interpolated	340.3	2	midpoint
EPIHK	EPIHK_2	A/KANAGAWA/AC2408/2025_H1N1	682.1	interpolated	38.65	2	midpoint
EPIHK	EPIHK_2	A/Kansas/14/2017_H3N2	3106.0	interpolated	1129.0	2	midpoint
EPIHK	EPIHK_2	A/Kentucky/57/2024_H3N2	2653.0	interpolated	920.0	2	midpoint
EPIHK	EPIHK_2	A/Lisboa/188/2023_H1N1	2393.0	interpolated	583.4	2	midpoint
EPIHK	EPIHK_2	A/Lisboa/216/2023_H3N2	6470.0	interpolated	1037.0	2	midpoint
EPIHK	EPIHK_2	A/Madagascar/00003/2025_H1N1	2370.0	interpolated	388.9	2	midpoint
EPIHK	EPIHK_2	A/Maldives/2132/2024_H1N1	2635.0	interpolated	2.405	2	midpoint
EPIHK	EPIHK_2	A/Maldives/2147/2024_H3N2	480.9	interpolated	14.57	2	midpoint
EPIHK	EPIHK_2	A/Maldives/2186/2024_H3N2	4871.0	interpolated	3085.0	2	midpoint
EPIHK	EPIHK_2	A/Manitoba/RV04865/2024_H3N2	3261.0	interpolated	223.6	2	midpoint
EPIHK	EPIHK_2	A/Maryland/64/2024_H1N1	2076.0	interpolated		1	midpoint
EPIHK	EPIHK_2	A/Massachusetts/18/2022_H3N2	3336.0	interpolated	1160.0	3	midpoint
EPIHK	EPIHK_2	A/Massachusetts/93/2024_H3N2	1875.0	interpolated	777.1	2	midpoint
EPIHK	EPIHK_2	A/Massachusetts/BI_MGH-23147/2025_H3N2	2413.0	interpolated	213.4	2	midpoint
EPIHK	EPIHK_2	A/Massachusetts/ISC-1679/2025_H1N1	1556.0	interpolated	314.0	2	midpoint
EPIHK	EPIHK_2	A/Massachusetts/ISC-1684/2025_H3N2	2092.0	interpolated	127.1	2	midpoint
EPIHK	EPIHK_2	A/Mato_Grosso_do_Sul/518/2025_H3N2	1626.0	interpolated	894.9	2	midpoint
EPIHK	EPIHK_2	A/Michigan/120/2024_H3N2	2399.0	interpolated	161.0	2	midpoint
EPIHK	EPIHK_2	A/Michigan/45/2015_H1N1	13620.0	lower	1932.0	3	midpoint
EPIHK	EPIHK_2	A/Michigan/UM-10062069629/2025_H3N2	706.3	interpolated	130.5	2	midpoint
EPIHK	EPIHK_2	A/Michigan/UM-10062100736/2025_H3N2	1616.0	interpolated	315.8	2	midpoint
EPIHK	EPIHK_2	A/Minnesota/126/2024_H3N2	2393.0	interpolated	318.7	2	midpoint
EPIHK	EPIHK_2	A/Minnesota/131/2024_H1N1	2129.0	interpolated	685.9	2	midpoint
EPIHK	EPIHK_2	A/Minnesota/133/2024_H3N2	1932.0	interpolated	24.77	2	midpoint
EPIHK	EPIHK_2	A/Minnesota/97/2024_H3N2	1024.0	interpolated	532.7	2	midpoint
EPIHK	EPIHK_2	A/Netherlands/01502/2025_H3N2	2037.0	interpolated	405.7	2	midpoint
EPIHK	EPIHK_2	A/Netherlands/10563/2023_H3N2	2014.0	interpolated	658.3	2	midpoint
EPIHK	EPIHK_2	A/Nevada/216/2024_H3N2	1909.0	interpolated	607.7	2	midpoint
EPIHK	EPIHK_2	A/New_York/191/2024_H3N2	1851.0	interpolated		1	midpoint
EPIHK	EPIHK_2	A/New_York/39/2025_H3N2	2024.0	interpolated	695.1	2	midpoint
EPIHK	EPIHK_2	A/New_York/GKISBBBE61555/2025_H3N2	3427.0	interpolated	105.8	2	midpoint
EPIHK	EPIHK_2	A/Norway/12374/2023_H3N2	1217.0	interpolated	635.1	2	midpoint
EPIHK	EPIHK_2	A/NovaScotia/ET1801CP00018S/2025_H1N1	1520.0	interpolated	735.0	2	midpoint
EPIHK	EPIHK_2	A/Ohio/259/2024_H1N1	1314.0	interpolated	137.9	2	midpoint
EPIHK	EPIHK_2	A/Oregon/11/2025_H1N1	3525.0	interpolated	2004.0	2	midpoint
EPIHK	EPIHK_2	A/Oregon/261/2024_H1N1	1331.0	interpolated	52.37	2	midpoint
EPIHK	EPIHK_2	A/Oregon/265/2024_H3N2	1698.0	interpolated	997.0	2	midpoint
EPIHK	EPIHK_2	A/Pakistan/306/2024_H1N1	2021.0	interpolated	138.6	2	midpoint
EPIHK	EPIHK_2	A/Pennsylvania/288/2024_H3N2	1182.0	interpolated	215.1	2	midpoint
EPIHK	EPIHK_2	A/Punta_Arenas/83659/2024_H3N2	2139.0	interpolated	666.0	2	midpoint
EPIHK	EPIHK_2	A/Qatar/83328/2024_H1N1	2476.0	interpolated	364.2	2	midpoint
EPIHK	EPIHK_2	A/Qinghai-Chengzhong/SWL1410/2024_H1N1	4339.0	interpolated		1	midpoint
EPIHK	EPIHK_2	A/Queensland/IN000692/2024_H3N2	4077.0	interpolated	588.1	2	midpoint
EPIHK	EPIHK_2	A/Queensland/IN000803/2024_H3N2	1112.0	interpolated	439.9	2	midpoint
EPIHK	EPIHK_2	A/Rhode_Island/15446/2025_H3N2	1059.0	interpolated	492.6	2	midpoint
EPIHK	EPIHK_2	A/Rhode_Island/66/2024_H3N2	3563.0	interpolated	805.2	2	midpoint
EPIHK	EPIHK_2	A/Saint-Petersburg/RII-04/2025_H1N1	2237.0	interpolated	144.4	2	midpoint
EPIHK	EPIHK_2	A/Santa_Catarina/333/2025_H3N2	915.2	interpolated	346.2	2	midpoint
EPIHK	EPIHK_2	A/Santiago/101713/2024_H1N1	2607.0	interpolated	757.0	2	midpoint
EPIHK	EPIHK_2	A/Sao_Paulo/358026766-IAL/2024_H3N2	885.9	interpolated	221.9	2	midpoint
EPIHK	EPIHK_2	A/Saskatchewan/RV04835/2024_H3N2	1231.0	interpolated	45.21	2	midpoint
EPIHK	EPIHK_2	A/Shanghai-Huangpu/SWL12109/2024_H1N1	2491.0	interpolated	149.5	2	midpoint
EPIHK	EPIHK_2	A/Singapore/INFIMH-16-0019/2016X-307A_H3N2	5730.0	interpolated	1173.0	3	midpoint
EPIHK	EPIHK_2	A/Singapore/INFIMH-16-0019/2016_H3N2	5609.0	interpolated	1324.0	3	midpoint
EPIHK	EPIHK_2	A/Singapore/MOH0547/2024_H1N1	2423.0	interpolated	62.73	2	midpoint
EPIHK	EPIHK_2	A/Slovenia/49/2024_H3N2	1775.0	interpolated	44.32	2	midpoint
EPIHK	EPIHK_2	A/Switzerland/47775/2024_H3N2	992.7	interpolated	270.4	2	midpoint
EPIHK	EPIHK_2	A/Switzerland/860423897313/2023_H3N2	2409.0	interpolated	984.2	2	midpoint
EPIHK	EPIHK_2	A/Switzerland/9715293/2013NIB-88_H3N2	3877.0	interpolated	1708.0	2	midpoint
EPIHK	EPIHK_2	A/Switzerland/9715293/2013_H3N2	1625.0	interpolated	384.1	2	midpoint
EPIHK	EPIHK_2	A/Sydney/43/2025_H3N2	1454.0	interpolated	321.7	2	midpoint
EPIHK	EPIHK_2	A/TOKYO/EIS11-277/2024_H1N1	1857.0	interpolated	199.1	2	midpoint
EPIHK	EPIHK_2	A/Tambov/160-1V/2024_H1N1	1699.0	interpolated	276.1	2	midpoint
EPIHK	EPIHK_2	A/Tasmania/788/2024_H3N2	1719.0	interpolated	326.1	2	midpoint
EPIHK	EPIHK_2	A/Tasmania/790/2024_H3N2	2606.0	interpolated	1196.0	2	midpoint
EPIHK	EPIHK_2	A/Tasmania/836/2024_H3N2	1922.0	interpolated	424.6	2	midpoint
EPIHK	EPIHK_2	A/Tennessee/04/2025_H1N1	1807.0	interpolated	13.06	2	midpoint
EPIHK	EPIHK_2	A/Tennessee/99/2024_H3N2	3291.0	interpolated	446.8	2	midpoint
EPIHK	EPIHK_2	A/Texas/15550/2024_H3N2	4345.0	interpolated		1	midpoint
EPIHK	EPIHK_2	A/Texas/50/2012X-223A_H3N2	11960.0	interpolated	2083.0	3	midpoint
EPIHK	EPIHK_2	A/Texas/50/2012_H3N2	2672.0	interpolated	1210.0	3	midpoint
EPIHK	EPIHK_2	A/Texas/ISC-1148/2025_H3N2	2282.0	interpolated	590.8	2	midpoint
EPIHK	EPIHK_2	A/Texas/ISC-1274/2025_H3N2	1408.0	interpolated	699.1	2	midpoint
EPIHK	EPIHK_2	A/Texas/ISC-1322/2025_H3N2	3636.0	interpolated	523.7	2	midpoint
EPIHK	EPIHK_2	A/Texas/ISC-1342/2025_H3N2	3408.0	interpolated	424.9	2	midpoint
EPIHK	EPIHK_2	A/Thailand/8/2022_H3N2	3081.0	interpolated	1065.0	3	midpoint
EPIHK	EPIHK_2	A/Ufa/CRIE/47/2024_H1N1	2714.0	interpolated	420.4	2	midpoint
EPIHK	EPIHK_2	A/Uganda/UVRI_KIS6850_2024_H1N1	1953.0	interpolated	602.1	2	midpoint
EPIHK	EPIHK_2	A/Ulsan/492/2025_H1N1	729.0	interpolated	156.0	2	midpoint
EPIHK	EPIHK_2	A/Utah/39/2025_H1N1	1988.0	interpolated	141.9	2	midpoint
EPIHK	EPIHK_2	A/Utah/87/2024_H3N2	1772.0	interpolated		1	midpoint
EPIHK	EPIHK_2	A/Utah/94/2024_H3N2	1224.0	interpolated	454.0	2	midpoint
EPIHK	EPIHK_2	A/Vermont/05/2025_H1N1	1793.0	interpolated	320.4	2	midpoint
EPIHK	EPIHK_2	A/Vermont/10/2025_H1N1	2636.0	interpolated	166.4	2	midpoint
EPIHK	EPIHK_2	A/Vermont/13/2025_H3N2	971.1	interpolated	416.6	2	midpoint
EPIHK	EPIHK_2	A/Victoria/3480/2024_H3N2	1500.0	interpolated	132.0	2	midpoint
EPIHK	EPIHK_2	A/Victoria/3482/2024_H3N2	850.7	interpolated	563.1	2	midpoint
EPIHK	EPIHK_2	A/Victoria/3599/2024_H1N1	2319.0	interpolated	581.1	2	midpoint
EPIHK	EPIHK_2	A/Victoria/46/2024_H3N2	2303.0	interpolated	665.8	2	midpoint
EPIHK	EPIHK_2	A/Victoria/4897/2022_IVR-238_H1N1	5233.0	interpolated	57.12	2	midpoint
EPIHK	EPIHK_2	A/Victoria/96/2025_H3N2	1744.0	interpolated	191.8	2	midpoint
EPIHK	EPIHK_2	A/Vladimir/RII-MH223382S/2024_H1N1	3036.0	interpolated	836.2	2	midpoint
EPIHK	EPIHK_2	A/Washington/15245/2025_H3N2	3297.0	interpolated	230.1	2	midpoint
EPIHK	EPIHK_2	A/Washington/284/2024_H3N2	1727.0	interpolated	289.1	2	midpoint
EPIHK	EPIHK_2	A/Washington/UW-25728/2024_H3N2	1911.0	interpolated	284.6	2	midpoint
EPIHK	EPIHK_2	A/Wisconsin/172/2024_H3N2	1742.0	interpolated	753.5	2	midpoint
EPIHK	EPIHK_2	A/Wisconsin/30/2025_H1N1	1244.0	interpolated		1	midpoint
EPIHK	EPIHK_2	A/Wisconsin/588/2019_H1N1	2964.0	interpolated	831.9	3	midpoint
EPIHK	EPIHK_2	A/Wisconsin/67/2022_H1N1	1887.0	interpolated	178.2	3	midpoint
EPIHK	EPIHK_2	A/Wisconsin/NIRC-IS-1028/2024_H3N2	2435.0	interpolated	83.28	2	midpoint
EPIHK	EPIHK_2	A/Wisconsin/NIRC-IS-1111/2025_H1N1	3372.0	interpolated	296.4	2	midpoint
EPIHK	EPIHK_2	A/Zacapa/FLU-012/2025_H1N1	2637.0	interpolated	630.5	2	midpoint
EPIHK	EPIHK_20	A/Amapa/021563-IEC/2024_H3N2	504.1	interpolated	13.15	2	midpoint
EPIHK	EPIHK_20	A/Badajoz/18680568/2025_H3N2	510.5	interpolated	401.7	2	midpoint
EPIHK	EPIHK_20	A/Bangkok/P176/2025_H1N1	192.1	interpolated	67.98	2	midpoint
EPIHK	EPIHK_20	A/Brisbane/02/2018_H1N1	6416.0	interpolated	929.4	3	midpoint
EPIHK	EPIHK_20	A/BurkinaFaso/3131/2023_H3N2	1790.0	interpolated	26.13	2	midpoint
EPIHK	EPIHK_20	A/Busan/277/2025_H1N1	300.1	interpolated	59.99	2	midpoint
EPIHK	EPIHK_20	A/Busan/461/2025_H3N2	438.9	interpolated		1	midpoint
EPIHK	EPIHK_20	A/California/07/2009_H1N1	6553.0	interpolated		1	midpoint
EPIHK	EPIHK_20	A/Cambodia/e0826360/2020_H3N2	428.2	interpolated	47.52	3	midpoint
EPIHK	EPIHK_20	A/Cambodia/e0826360/2020egg_H3N2	1490.0	interpolated	166.5	3	midpoint
EPIHK	EPIHK_20	A/Canberra/613/2024_H3N2	1637.0	interpolated	250.2	2	midpoint
EPIHK	EPIHK_20	A/Colombia/1851/2024_H3N2	193.5	interpolated	85.25	2	midpoint
EPIHK	EPIHK_20	A/Colombia/7681/2024_H3N2	2296.0	interpolated	638.5	2	midpoint
EPIHK	EPIHK_20	A/Colorado/218/2024_H1N1	297.8	interpolated		1	midpoint
EPIHK	EPIHK_20	A/Colorado/ISC-1416/2024_H3N2	1650.0	interpolated	113.8	2	midpoint
EPIHK	EPIHK_20	A/CoteD'Ivoire/4448/2024_H3N2	3990.0	interpolated		1	midpoint
EPIHK	EPIHK_20	A/Croatia/10136RV/2023-egg_H3N2	2482.0	interpolated	532.9	2	midpoint
EPIHK	EPIHK_20	A/DE/DE-DHSS-901/2025_(H3N2)_H3N2	249.5	interpolated	90.54	2	midpoint
EPIHK	EPIHK_20	A/Darwin/6/2021_H3N2	2868.0	interpolated	769.8	3	midpoint
EPIHK	EPIHK_20	A/Darwin/9/2021_H3N2	5093.0	interpolated	1331.0	3	midpoint
EPIHK	EPIHK_20	A/DistrictOfColumbia/27/2023_H3N2	360.9	interpolated	21.6	2	midpoint
EPIHK	EPIHK_20	A/Ecuador/1385/2024_H3N2	1209.0	interpolated	148.6	2	midpoint
EPIHK	EPIHK_20	A/Florida/ISC-1241/2025_H3N2	1608.0	interpolated		1	midpoint
EPIHK	EPIHK_20	A/France/ARA-RELAB-HCL025017178801/2025_H3N2	1904.0	interpolated	851.4	2	midpoint
EPIHK	EPIHK_20	A/France/BRE-IPP01880/2025_H3N2	2031.0	interpolated	150.9	2	midpoint
EPIHK	EPIHK_20	A/France/IDF-IPP29542/2023-egg_H3N2	3836.0	interpolated	219.1	2	midpoint
EPIHK	EPIHK_20	A/France/PAC-RELAB-HCL024172122101/2024_H3N2	1199.0	interpolated		1	midpoint
EPIHK	EPIHK_20	A/Ghana/FS-25-0256/2025_H3N2	2047.0	interpolated		1	midpoint
EPIHK	EPIHK_20	A/Hawaii/70/2019_H1N1	4511.0	interpolated	769.1	3	midpoint
EPIHK	EPIHK_20	A/Hawaii/ISC-1140/2025_H1N1	719.7	interpolated	201.4	2	midpoint
EPIHK	EPIHK_20	A/HongKong/2671/2019_H3N2	4535.0	interpolated	77.61	3	midpoint
EPIHK	EPIHK_20	A/HongKong/45/2019_H3N2	372.8	interpolated	27.08	3	midpoint
EPIHK	EPIHK_20	A/HongKong/4801/2014_H3N2	275.4	interpolated	24.75	3	midpoint
EPIHK	EPIHK_20	A/HongKong/4801/2014egg_H3N2	2780.0	interpolated	649.6	3	midpoint
EPIHK	EPIHK_20	A/Illinois/65/2024_H1N1	747.7	interpolated	109.8	2	midpoint
EPIHK	EPIHK_20	A/India/Pune-NIV24_3439/2024_H3N2	1148.0	interpolated	21.37	2	midpoint
EPIHK	EPIHK_20	A/Indiana/46/2024_H3N2	103.7	interpolated	33.0	2	midpoint
EPIHK	EPIHK_20	A/Iowa/123/2024_H1N1	738.1	interpolated	170.7	2	midpoint
EPIHK	EPIHK_20	A/KANAGAWA/AC2408/2025_H1N1	421.3	interpolated	177.3	2	midpoint
EPIHK	EPIHK_20	A/Kansas/14/2017_H3N2	1176.0	interpolated	549.0	2	midpoint
EPIHK	EPIHK_20	A/Kentucky/57/2024_H3N2	336.0	interpolated	40.26	2	midpoint
EPIHK	EPIHK_20	A/Lisboa/188/2023_H1N1	676.4	interpolated	175.2	2	midpoint
EPIHK	EPIHK_20	A/Lisboa/216/2023_H3N2	1394.0	interpolated	542.1	2	midpoint
EPIHK	EPIHK_20	A/Madagascar/00003/2025_H1N1	660.5	interpolated	89.4	2	midpoint
EPIHK	EPIHK_20	A/Maldives/2132/2024_H1N1	742.4	interpolated	73.56	2	midpoint
EPIHK	EPIHK_20	A/Maldives/2147/2024_H3N2	52.22	interpolated	11.53	2	midpoint
EPIHK	EPIHK_20	A/Maldives/2186/2024_H3N2	1831.0	interpolated	31.33	2	midpoint
EPIHK	EPIHK_20	A/Manitoba/RV04865/2024_H3N2	1784.0	interpolated	44.92	2	midpoint
EPIHK	EPIHK_20	A/Maryland/64/2024_H1N1	661.0	interpolated		1	midpoint
EPIHK	EPIHK_20	A/Massachusetts/18/2022_H3N2	1251.0	interpolated	270.8	3	midpoint
EPIHK	EPIHK_20	A/Massachusetts/93/2024_H3N2	1578.0	interpolated	306.6	2	midpoint
EPIHK	EPIHK_20	A/Massachusetts/BI_MGH-23147/2025_H3N2	419.9	interpolated	146.6	2	midpoint
EPIHK	EPIHK_20	A/Massachusetts/ISC-1679/2025_H1N1	980.5	interpolated	30.78	2	midpoint
EPIHK	EPIHK_20	A/Massachusetts/ISC-1684/2025_H3N2	283.3	interpolated	49.06	2	midpoint
EPIHK	EPIHK_20	A/Mato_Grosso_do_Sul/518/2025_H3N2	618.2	interpolated	102.9	2	midpoint
EPIHK	EPIHK_20	A/Michigan/120/2024_H3N2	1240.0	interpolated	184.8	2	midpoint
EPIHK	EPIHK_20	A/Michigan/45/2015_H1N1	5407.0	interpolated	1396.0	3	midpoint
EPIHK	EPIHK_20	A/Michigan/UM-10062069629/2025_H3N2	295.7	interpolated	75.77	2	midpoint
EPIHK	EPIHK_20	A/Michigan/UM-10062100736/2025_H3N2	410.4	interpolated	24.46	2	midpoint
EPIHK	EPIHK_20	A/Minnesota/126/2024_H3N2	405.2	interpolated	23.83	2	midpoint
EPIHK	EPIHK_20	A/Minnesota/131/2024_H1N1	765.4	interpolated	238.6	2	midpoint
EPIHK	EPIHK_20	A/Minnesota/133/2024_H3N2	1483.0	interpolated	190.4	2	midpoint
EPIHK	EPIHK_20	A/Minnesota/97/2024_H3N2	627.2	interpolated	5.995	2	midpoint
EPIHK	EPIHK_20	A/Netherlands/01502/2025_H3N2	929.4	interpolated	122.1	2	midpoint
EPIHK	EPIHK_20	A/Netherlands/10563/2023_H3N2	1751.0	interpolated	399.8	2	midpoint
EPIHK	EPIHK_20	A/Nevada/216/2024_H3N2	262.6	interpolated	15.06	2	midpoint
EPIHK	EPIHK_20	A/New_York/191/2024_H3N2	1969.0	interpolated		1	midpoint
EPIHK	EPIHK_20	A/New_York/39/2025_H3N2	613.9	interpolated	91.4	2	midpoint
EPIHK	EPIHK_20	A/New_York/GKISBBBE61555/2025_H3N2	1661.0	interpolated	164.8	2	midpoint
EPIHK	EPIHK_20	A/Norway/12374/2023_H3N2	1719.0	interpolated	662.2	2	midpoint
EPIHK	EPIHK_20	A/NovaScotia/ET1801CP00018S/2025_H1N1	547.0	interpolated	24.15	2	midpoint
EPIHK	EPIHK_20	A/Ohio/259/2024_H1N1	671.3	interpolated	218.0	2	midpoint
EPIHK	EPIHK_20	A/Oregon/11/2025_H1N1	627.8	interpolated	167.7	2	midpoint
EPIHK	EPIHK_20	A/Oregon/261/2024_H1N1	466.5	interpolated	46.28	2	midpoint
EPIHK	EPIHK_20	A/Oregon/265/2024_H3N2	959.4	interpolated	333.5	2	midpoint
EPIHK	EPIHK_20	A/Pakistan/306/2024_H1N1	553.7	interpolated	15.89	2	midpoint
EPIHK	EPIHK_20	A/Pennsylvania/288/2024_H3N2	836.5	interpolated	283.5	2	midpoint
EPIHK	EPIHK_20	A/Punta_Arenas/83659/2024_H3N2	1441.0	interpolated	1.1	2	midpoint
EPIHK	EPIHK_20	A/Qatar/83328/2024_H1N1	787.5	interpolated	204.7	2	midpoint
EPIHK	EPIHK_20	A/Qinghai-Chengzhong/SWL1410/2024_H1N1	756.2	interpolated		1	midpoint
EPIHK	EPIHK_20	A/Queensland/IN000692/2024_H3N2	2150.0	interpolated	50.0	2	midpoint
EPIHK	EPIHK_20	A/Queensland/IN000803/2024_H3N2	416.0	interpolated	43.07	2	midpoint
EPIHK	EPIHK_20	A/Rhode_Island/15446/2025_H3N2	463.8	interpolated	65.83	2	midpoint
EPIHK	EPIHK_20	A/Rhode_Island/66/2024_H3N2	5544.0	interpolated	240.6	2	midpoint
EPIHK	EPIHK_20	A/Saint-Petersburg/RII-04/2025_H1N1	739.3	interpolated	91.49	2	midpoint
EPIHK	EPIHK_20	A/Santa_Catarina/333/2025_H3N2	2015.0	interpolated	200.2	2	midpoint
EPIHK	EPIHK_20	A/Santiago/101713/2024_H1N1	1133.0	interpolated		1	midpoint
EPIHK	EPIHK_20	A/Sao_Paulo/358026766-IAL/2024_H3N2	1569.0	interpolated	160.7	2	midpoint
EPIHK	EPIHK_20	A/Saskatchewan/RV04835/2024_H3N2	1409.0	interpolated	65.28	2	midpoint
EPIHK	EPIHK_20	A/Shanghai-Huangpu/SWL12109/2024_H1N1	801.2	interpolated	397.9	2	midpoint
EPIHK	EPIHK_20	A/Singapore/INFIMH-16-0019/2016X-307A_H3N2	1465.0	interpolated	78.21	3	midpoint
EPIHK	EPIHK_20	A/Singapore/INFIMH-16-0019/2016_H3N2	413.5	interpolated	33.06	3	midpoint
EPIHK	EPIHK_20	A/Singapore/MOH0547/2024_H1N1	590.6	interpolated	0.004975	2	midpoint
EPIHK	EPIHK_20	A/Slovenia/49/2024_H3N2	379.4	interpolated	11.94	2	midpoint
EPIHK	EPIHK_20	A/Switzerland/47775/2024_H3N2	1413.0	interpolated	198.9	2	midpoint
EPIHK	EPIHK_20	A/Switzerland/860423897313/2023_H3N2	1243.0	interpolated	162.6	2	midpoint
EPIHK	EPIHK_20	A/Switzerland/9715293/2013NIB-88_H3N2	2247.0	interpolated	180.8	2	midpoint
EPIHK	EPIHK_20	A/Switzerland/9715293/2013_H3N2	353.2	interpolated	140.4	2	midpoint
EPIHK	EPIHK_20	A/Sydney/43/2025_H3N2	338.1	interpolated	22.83	2	midpoint
EPIHK	EPIHK_20	A/TOKYO/EIS11-277/2024_H1N1	990.4	interpolated	237.5	2	midpoint
EPIHK	EPIHK_20	A/Tambov/160-1V/2024_H1N1	781.0	interpolated	252.0	2	midpoint
EPIHK	EPIHK_20	A/Tasmania/788/2024_H3N2	275.0	interpolated	32.12	2	midpoint
EPIHK	EPIHK_20	A/Tasmania/790/2024_H3N2	1638.0	interpolated	36.13	2	midpoint
EPIHK	EPIHK_20	A/Tasmania/836/2024_H3N2	1437.0	interpolated	220.4	2	midpoint
EPIHK	EPIHK_20	A/Tennessee/04/2025_H1N1	637.2	interpolated	56.31	2	midpoint
EPIHK	EPIHK_20	A/Tennessee/99/2024_H3N2	1274.0	interpolated	60.09	2	midpoint
EPIHK	EPIHK_20	A/Texas/15550/2024_H3N2	1976.0	interpolated		1	midpoint
EPIHK	EPIHK_20	A/Texas/50/2012X-223A_H3N2	3063.0	interpolated	61.47	3	midpoint
EPIHK	EPIHK_20	A/Texas/50/2012_H3N2	1196.0	interpolated	202.7	3	midpoint
EPIHK	EPIHK_20	A/Texas/ISC-1148/2025_H3N2	6146.0	interpolated	23.1	2	midpoint
EPIHK	EPIHK_20	A/Texas/ISC-1274/2025_H3N2	357.1	interpolated	64.2	2	midpoint
EPIHK	EPIHK_20	A/Texas/ISC-1322/2025_H3N2	1505.0	interpolated	91.99	2	midpoint
EPIHK	EPIHK_20	A/Texas/ISC-1342/2025_H3N2	1272.0	interpolated	239.8	2	midpoint
EPIHK	EPIHK_20	A/Thailand/8/2022_H3N2	2449.0	interpolated	221.4	3	midpoint
EPIHK	EPIHK_20	A/Ufa/CRIE/47/2024_H1N1	748.0	interpolated	64.76	2	midpoint
EPIHK	EPIHK_20	A/Uganda/UVRI_KIS6850_2024_H1N1	571.2	interpolated	74.02	2	midpoint
EPIHK	EPIHK_20	A/Ulsan/492/2025_H1N1	237.0	interpolated	3.862	2	midpoint
EPIHK	EPIHK_20	A/Utah/39/2025_H1N1	860.3	interpolated	197.3	2	midpoint
EPIHK	EPIHK_20	A/Utah/87/2024_H3N2	963.1	interpolated		1	midpoint
EPIHK	EPIHK_20	A/Utah/94/2024_H3N2	276.8	interpolated	43.91	2	midpoint
EPIHK	EPIHK_20	A/Vermont/05/2025_H1N1	982.1	interpolated	48.69	2	midpoint
EPIHK	EPIHK_20	A/Vermont/10/2025_H1N1	922.2	interpolated		1	midpoint
EPIHK	EPIHK_20	A/Vermont/13/2025_H3N2	363.0	interpolated	52.12	2	midpoint
EPIHK	EPIHK_20	A/Victoria/3480/2024_H3N2	488.5	interpolated	96.35	2	midpoint
EPIHK	EPIHK_20	A/Victoria/3482/2024_H3N2	227.4	interpolated	3.239	2	midpoint
EPIHK	EPIHK_20	A/Victoria/3599/2024_H1N1	446.2	interpolated	163.8	2	midpoint
EPIHK	EPIHK_20	A/Victoria/46/2024_H3N2	1260.0	interpolated	180.3	2	midpoint
EPIHK	EPIHK_20	A/Victoria/4897/2022_IVR-238_H1N1	5409.0	interpolated	318.6	2	midpoint
EPIHK	EPIHK_20	A/Victoria/96/2025_H3N2	1760.0	interpolated	37.6	2	midpoint
EPIHK	EPIHK_20	A/Vladimir/RII-MH223382S/2024_H1N1	651.5	interpolated		1	midpoint
EPIHK	EPIHK_20	A/Washington/15245/2025_H3N2	5087.0	interpolated	35.69	2	midpoint
EPIHK	EPIHK_20	A/Washington/284/2024_H3N2	5015.0	interpolated	1339.0	2	midpoint
EPIHK	EPIHK_20	A/Washington/UW-25728/2024_H3N2	1299.0	interpolated	41.7	2	midpoint
EPIHK	EPIHK_20	A/Wisconsin/172/2024_H3N2	379.4	interpolated	35.51	2	midpoint
EPIHK	EPIHK_20	A/Wisconsin/30/2025_H1N1	685.0	interpolated		1	midpoint
EPIHK	EPIHK_20	A/Wisconsin/588/2019_H1N1	963.6	interpolated	268.2	2	midpoint
EPIHK	EPIHK_20	A/Wisconsin/67/2022_H1N1	796.5	interpolated	120.3	3	midpoint
EPIHK	EPIHK_20	A/Wisconsin/NIRC-IS-1028/2024_H3N2	2148.0	interpolated	58.49	2	midpoint
EPIHK	EPIHK_20	A/Wisconsin/NIRC-IS-1111/2025_H1N1	702.2	interpolated	218.3	2	midpoint
EPIHK	EPIHK_20	A/Zacapa/FLU-012/2025_H1N1	558.5	interpolated	57.81	2	midpoint
EPIHK	EPIHK_21	A/Amapa/021563-IEC/2024_H3N2	223.5	interpolated	41.37	2	midpoint
EPIHK	EPIHK_21	A/Badajoz/18680568/2025_H3N2	259.7	interpolated	56.02	2	midpoint
EPIHK	EPIHK_21	A/Bangkok/P176/2025_H1N1	900.4	interpolated	231.8	2	midpoint
EPIHK	EPIHK_21	A/Brisbane/02/2018_H1N1	300.3	interpolated	39.42	3	midpoint
EPIHK	EPIHK_21	A/BurkinaFaso/3131/2023_H3N2	135.8	interpolated	10.82	2	midpoint
EPIHK	EPIHK_21	A/Busan/277/2025_H1N1	2047.0	interpolated	547.7	2	midpoint
EPIHK	EPIHK_21	A/Busan/461/2025_H3N2	246.4	interpolated		1	midpoint
EPIHK	EPIHK_21	A/California/07/2009_H1N1	54.64	interpolated		1	midpoint
EPIHK	EPIHK_21	A/Cambodia/e0826360/2020_H3N2	185.8	interpolated	52.44	2	midpoint
EPIHK	EPIHK_21	A/Cambodia/e0826360/2020egg_H3N2	978.0	interpolated	159.6	3	midpoint
EPIHK	EPIHK_21	A/Canberra/613/2024_H3N2	239.3	interpolated	36.5	2	midpoint
EPIHK	EPIHK_21	A/Colombia/1851/2024_H3N2	107.3	interpolated	18.12	2	midpoint
EPIHK	EPIHK_21	A/Colombia/7681/2024_H3N2	310.7	interpolated	56.57	2	midpoint
EPIHK	EPIHK_21	A/Colorado/218/2024_H1N1	823.9	interpolated		1	midpoint
EPIHK	EPIHK_21	A/Colorado/ISC-1416/2024_H3N2	196.6	interpolated	37.07	2	midpoint
EPIHK	EPIHK_21	A/CoteD'Ivoire/4448/2024_H3N2	271.4	interpolated		1	midpoint
EPIHK	EPIHK_21	A/Croatia/10136RV/2023-egg_H3N2	663.0	interpolated	294.2	2	midpoint
EPIHK	EPIHK_21	A/DE/DE-DHSS-901/2025_(H3N2)_H3N2	181.1	interpolated	48.81	2	midpoint
EPIHK	EPIHK_21	A/Darwin/6/2021_H3N2	137.7	interpolated	20.16	3	midpoint
EPIHK	EPIHK_21	A/Darwin/9/2021_H3N2	618.3	interpolated	106.4	3	midpoint
EPIHK	EPIHK_21	A/DistrictOfColumbia/27/2023_H3N2	163.1	interpolated	23.0	2	midpoint
EPIHK	EPIHK_21	A/Ecuador/1385/2024_H3N2	201.2	interpolated	10.32	2	midpoint
EPIHK	EPIHK_21	A/Florida/ISC-1241/2025_H3N2	330.8	interpolated		1	midpoint
EPIHK	EPIHK_21	A/France/ARA-RELAB-HCL025017178801/2025_H3N2	188.1	interpolated	88.29	2	midpoint
EPIHK	EPIHK_21	A/France/BRE-IPP01880/2025_H3N2	378.4	interpolated	247.2	2	midpoint
EPIHK	EPIHK_21	A/France/IDF-IPP29542/2023-egg_H3N2	89.07	interpolated	9.285	2	midpoint
EPIHK	EPIHK_21	A/France/PAC-RELAB-HCL024172122101/2024_H3N2	250.5	interpolated		1	midpoint
EPIHK	EPIHK_21	A/Ghana/FS-25-0256/2025_H3N2	191.9	interpolated		1	midpoint
EPIHK	EPIHK_21	A/Hawaii/70/2019_H1N1	286.4	interpolated	87.65	3	midpoint
EPIHK	EPIHK_21	A/Hawaii/ISC-1140/2025_H1N1	638.2	interpolated	2.045	2	midpoint
EPIHK	EPIHK_21	A/HongKong/2671/2019_H3N2	692.6	interpolated	106.9	3	midpoint
EPIHK	EPIHK_21	A/HongKong/45/2019_H3N2	203.8	interpolated	22.51	3	midpoint
EPIHK	EPIHK_21	A/HongKong/4801/2014_H3N2	369.8	interpolated	93.14	3	midpoint
EPIHK	EPIHK_21	A/HongKong/4801/2014egg_H3N2	1246.0	interpolated	63.67	3	midpoint
EPIHK	EPIHK_21	A/Illinois/65/2024_H1N1	1061.0	interpolated	101.9	2	midpoint
EPIHK	EPIHK_21	A/India/Pune-NIV24_3439/2024_H3N2	240.5	interpolated	63.74	2	midpoint
EPIHK	EPIHK_21	A/Indiana/46/2024_H3N2	73.26	interpolated	18.98	2	midpoint
EPIHK	EPIHK_21	A/Iowa/123/2024_H1N1	984.4	interpolated	55.62	2	midpoint
EPIHK	EPIHK_21	A/KANAGAWA/AC2408/2025_H1N1	335.7	interpolated	1.173	2	midpoint
EPIHK	EPIHK_21	A/Kansas/14/2017_H3N2	229.3	interpolated	25.38	2	midpoint
EPIHK	EPIHK_21	A/Kentucky/57/2024_H3N2	185.5	interpolated	24.25	2	midpoint
EPIHK	EPIHK_21	A/Lisboa/188/2023_H1N1	1125.0	interpolated	2.93	2	midpoint
EPIHK	EPIHK_21	A/Lisboa/216/2023_H3N2	292.4	interpolated	13.66	2	midpoint
EPIHK	EPIHK_21	A/Madagascar/00003/2025_H1N1	799.2	interpolated	219.6	2	midpoint
EPIHK	EPIHK_21	A/Maldives/2132/2024_H1N1	1230.0	interpolated	31.82	2	midpoint
EPIHK	EPIHK_21	A/Maldives/2147/2024_H3N2	43.35	upper	3.351	2	midpoint
EPIHK	EPIHK_21	A/Maldives/2186/2024_H3N2	431.6	interpolated	109.9	2	midpoint
EPIHK	EPIHK_21	A/Manitoba/RV04865/2024_H3N2	422.0	interpolated	64.39	2	midpoint
EPIHK	EPIHK_21	A/Maryland/64/2024_H1N1	1191.0	interpolated		1	midpoint
EPIHK	EPIHK_21	A/Massachusetts/18/2022_H3N2	239.8	interpolated	6.988	3	midpoint
EPIHK	EPIHK_21	A/Massachusetts/93/2024_H3N2	353.5	interpolated	11.47	2	midpoint
EPIHK	EPIHK_21	A/Massachusetts/BI_MGH-23147/2025_H3N2	151.3	interpolated	32.04	2	midpoint
EPIHK	EPIHK_21	A/Massachusetts/ISC-1679/2025_H1N1	1022.0	interpolated	77.95	2	midpoint
EPIHK	EPIHK_21	A/Massachusetts/ISC-1684/2025_H3N2	185.8	interpolated	39.92	2	midpoint
EPIHK	EPIHK_21	A/Mato_Grosso_do_Sul/518/2025_H3N2	111.8	interpolated	33.78	2	midpoint
EPIHK	EPIHK_21	A/Michigan/120/2024_H3N2	241.7	interpolated	8.953	2	midpoint
EPIHK	EPIHK_21	A/Michigan/45/2015_H1N1	309.5	interpolated	52.8	3	midpoint
EPIHK	EPIHK_21	A/Michigan/UM-10062069629/2025_H3N2	94.26	interpolated	20.31	2	midpoint
EPIHK	EPIHK_21	A/Michigan/UM-10062100736/2025_H3N2	129.1	interpolated	1.66	2	midpoint
EPIHK	EPIHK_21	A/Minnesota/126/2024_H3N2	267.1	interpolated	47.49	2	midpoint
EPIHK	EPIHK_21	A/Minnesota/131/2024_H1N1	929.7	interpolated	64.03	2	midpoint
EPIHK	EPIHK_21	A/Minnesota/133/2024_H3N2	203.3	interpolated	97.35	2	midpoint
EPIHK	EPIHK_21	A/Minnesota/97/2024_H3N2	320.6	interpolated	38.88	2	midpoint
EPIHK	EPIHK_21	A/Netherlands/01502/2025_H3N2	156.2	interpolated	0.9465	2	midpoint
EPIHK	EPIHK_21	A/Netherlands/10563/2023_H3N2	322.1	interpolated	47.57	2	midpoint
EPIHK	EPIHK_21	A/Nevada/216/2024_H3N2	64.27	interpolated	18.97	2	midpoint
EPIHK	EPIHK_21	A/New_York/191/2024_H3N2	335.5	interpolated		1	midpoint
EPIHK	EPIHK_21	A/New_York/39/2025_H3N2	206.4	interpolated	21.02	2	midpoint
EPIHK	EPIHK_21	A/New_York/GKISBBBE61555/2025_H3N2	235.1	interpolated	38.23	2	midpoint
EPIHK	EPIHK_21	A/Norway/12374/2023_H3N2	280.4	interpolated	139.6	2	midpoint
EPIHK	EPIHK_21	A/NovaScotia/ET1801CP00018S/2025_H1N1	1180.0	interpolated	88.18	2	midpoint
EPIHK	EPIHK_21	A/Ohio/259/2024_H1N1	995.1	interpolated	45.32	2	midpoint
EPIHK	EPIHK_21	A/Oregon/11/2025_H1N1	1500.0	interpolated	781.7	2	midpoint
EPIHK	EPIHK_21	A/Oregon/261/2024_H1N1	1062.0	interpolated	343.2	2	midpoint
EPIHK	EPIHK_21	A/Oregon/265/2024_H3N2	351.3	interpolated	79.7	2	midpoint
EPIHK	EPIHK_21	A/Pakistan/306/2024_H1N1	1019.0	interpolated	78.96	2	midpoint
EPIHK	EPIHK_21	A/Pennsylvania/288/2024_H3N2	136.4	interpolated	25.41	2	midpoint
EPIHK	EPIHK_21	A/Punta_Arenas/83659/2024_H3N2	311.5	interpolated	4.574	2	midpoint
EPIHK	EPIHK_21	A/Qatar/83328/2024_H1N1	1098.0	interpolated	16.4	2	midpoint
EPIHK	EPIHK_21	A/Qinghai-Chengzhong/SWL1410/2024_H1N1	953.9	interpolated		1	midpoint
EPIHK	EPIHK_21	A/Queensland/IN000692/2024_H3N2	281.5	interpolated	113.5	2	midpoint
EPIHK	EPIHK_21	A/Queensland/IN000803/2024_H3N2	215.4	interpolated	18.03	2	midpoint
EPIHK	EPIHK_21	A/Rhode_Island/15446/2025_H3N2	217.7	interpolated	37.55	2	midpoint
EPIHK	EPIHK_21	A/Rhode_Island/66/2024_H3N2	325.2	interpolated	34.42	2	midpoint
EPIHK	EPIHK_21	A/Saint-Petersburg/RII-04/2025_H1N1	1032.0	interpolated	13.74	2	midpoint
EPIHK	EPIHK_21	A/Santa_Catarina/333/2025_H3N2	181.1	interpolated	69.61	2	midpoint
EPIHK	EPIHK_21	A/Santiago/101713/2024_H1N1	1054.0	interpolated	39.32	2	midpoint
EPIHK	EPIHK_21	A/Sao_Paulo/358026766-IAL/2024_H3N2	174.6	interpolated	73.6	2	midpoint
EPIHK	EPIHK_21	A/Saskatchewan/RV04835/2024_H3N2	258.0	interpolated	65.81	2	midpoint
EPIHK	EPIHK_21	A/Shanghai-Huangpu/SWL12109/2024_H1N1	1077.0	interpolated	97.22	2	midpoint
EPIHK	EPIHK_21	A/Singapore/INFIMH-16-0019/2016X-307A_H3N2	1394.0	interpolated	199.0	3	midpoint
EPIHK	EPIHK_21	A/Singapore/INFIMH-16-0019/2016_H3N2	321.7	interpolated	114.7	3	midpoint
EPIHK	EPIHK_21	A/Singapore/MOH0547/2024_H1N1	878.9	interpolated	156.8	2	midpoint
EPIHK	EPIHK_21	A/Slovenia/49/2024_H3N2	264.7	interpolated	36.87	2	midpoint
EPIHK	EPIHK_21	A/Switzerland/47775/2024_H3N2	116.5	interpolated	24.08	2	midpoint
EPIHK	EPIHK_21	A/Switzerland/860423897313/2023_H3N2	245.9	interpolated	31.6	2	midpoint
EPIHK	EPIHK_21	A/Switzerland/9715293/2013NIB-88_H3N2	522.8	interpolated	152.8	2	midpoint
EPIHK	EPIHK_21	A/Switzerland/9715293/2013_H3N2	142.6	interpolated	46.72	2	midpoint
EPIHK	EPIHK_21	A/Sydney/43/2025_H3N2	203.2	interpolated	78.44	2	midpoint
EPIHK	EPIHK_21	A/TOKYO/EIS11-277/2024_H1N1	943.9	interpolated	54.34	2	midpoint
EPIHK	EPIHK_21	A/Tambov/160-1V/2024_H1N1	954.9	interpolated	110.6	2	midpoint
EPIHK	EPIHK_21	A/Tasmania/788/2024_H3N2	145.3	interpolated	39.23	2	midpoint
EPIHK	EPIHK_21	A/Tasmania/790/2024_H3N2	388.8	interpolated	19.89	2	midpoint
EPIHK	EPIHK_21	A/Tasmania/836/2024_H3N2	353.8	interpolated	194.2	2	midpoint
EPIHK	EPIHK_21	A/Tennessee/04/2025_H1N1	964.4	interpolated	12.55	2	midpoint
EPIHK	EPIHK_21	A/Tennessee/99/2024_H3N2	277.2	interpolated	11.84	2	midpoint
EPIHK	EPIHK_21	A/Texas/15550/2024_H3N2	285.2	interpolated		1	midpoint
EPIHK	EPIHK_21	A/Texas/50/2012X-223A_H3N2	2205.0	interpolated	990.2	3	midpoint
EPIHK	EPIHK_21	A/Texas/50/2012_H3N2	1321.0	interpolated	232.1	3	midpoint
EPIHK	EPIHK_21	A/Texas/ISC-1148/2025_H3N2	277.8	interpolated	37.31	2	midpoint
EPIHK	EPIHK_21	A/Texas/ISC-1274/2025_H3N2	101.7	interpolated	13.91	2	midpoint
EPIHK	EPIHK_21	A/Texas/ISC-1322/2025_H3N2	528.9	interpolated	135.5	2	midpoint
EPIHK	EPIHK_21	A/Texas/ISC-1342/2025_H3N2	348.5	interpolated	93.55	2	midpoint
EPIHK	EPIHK_21	A/Thailand/8/2022_H3N2	459.7	interpolated	69.98	3	midpoint
EPIHK	EPIHK_21	A/Ufa/CRIE/47/2024_H1N1	1034.0	interpolated	44.24	2	midpoint
EPIHK	EPIHK_21	A/Uganda/UVRI_KIS6850_2024_H1N1	1205.0	interpolated	77.94	2	midpoint
EPIHK	EPIHK_21	A/Ulsan/492/2025_H1N1	220.2	interpolated	27.69	2	midpoint
EPIHK	EPIHK_21	A/Utah/39/2025_H1N1	771.1	interpolated	92.11	2	midpoint
EPIHK	EPIHK_21	A/Utah/87/2024_H3N2	172.8	interpolated		1	midpoint
EPIHK	EPIHK_21	A/Utah/94/2024_H3N2	55.96	interpolated	13.71	2	midpoint
EPIHK	EPIHK_21	A/Vermont/05/2025_H1N1	821.2	interpolated	29.02	2	midpoint
EPIHK	EPIHK_21	A/Vermont/10/2025_H1N1	845.3	interpolated		1	midpoint
EPIHK	EPIHK_21	A/Vermont/13/2025_H3N2	150.4	interpolated	52.7	2	midpoint
EPIHK	EPIHK_21	A/Victoria/3480/2024_H3N2	190.4	interpolated	18.52	2	midpoint
EPIHK	EPIHK_21	A/Victoria/3482/2024_H3N2	102.4	interpolated	2.152	2	midpoint
EPIHK	EPIHK_21	A/Victoria/3599/2024_H1N1	1098.0	interpolated	34.36	2	midpoint
EPIHK	EPIHK_21	A/Victoria/46/2024_H3N2	218.1	interpolated	5.397	2	midpoint
EPIHK	EPIHK_21	A/Victoria/4897/2022_IVR-238_H1N1	6348.0	interpolated	45.79	2	midpoint
EPIHK	EPIHK_21	A/Victoria/96/2025_H3N2	175.3	interpolated	18.95	2	midpoint
EPIHK	EPIHK_21	A/Vladimir/RII-MH223382S/2024_H1N1	960.4	interpolated	198.6	2	midpoint
EPIHK	EPIHK_21	A/Washington/15245/2025_H3N2	266.2	interpolated	3.271	2	midpoint
EPIHK	EPIHK_21	A/Washington/284/2024_H3N2	125.0	interpolated	25.39	2	midpoint
EPIHK	EPIHK_21	A/Washington/UW-25728/2024_H3N2	262.9	interpolated	26.7	2	midpoint
EPIHK	EPIHK_21	A/Wisconsin/172/2024_H3N2	141.9	interpolated	49.55	2	midpoint
EPIHK	EPIHK_21	A/Wisconsin/30/2025_H1N1	1165.0	interpolated		1	midpoint
EPIHK	EPIHK_21	A/Wisconsin/588/2019_H1N1	1661.0	interpolated	1851.0	3	midpoint
EPIHK	EPIHK_21	A/Wisconsin/67/2022_H1N1	1115.0	interpolated	66.36	3	midpoint
EPIHK	EPIHK_21	A/Wisconsin/NIRC-IS-1028/2024_H3N2	184.5	interpolated	9.439	2	midpoint
EPIHK	EPIHK_21	A/Wisconsin/NIRC-IS-1111/2025_H1N1	1068.0	interpolated	111.8	2	midpoint
EPIHK	EPIHK_21	A/Zacapa/FLU-012/2025_H1N1	1014.0	interpolated	81.56	2	midpoint
EPIHK	EPIHK_22	A/Amapa/021563-IEC/2024_H3N2	565.8	interpolated	85.65	2	midpoint
EPIHK	EPIHK_22	A/Badajoz/18680568/2025_H3N2	555.9	interpolated		1	midpoint
EPIHK	EPIHK_22	A/Bangkok/P176/2025_H1N1	209.4	interpolated	1.679	2	midpoint
EPIHK	EPIHK_22	A/Brisbane/02/2018_H1N1	7587.0	interpolated	2254.0	3	midpoint
EPIHK	EPIHK_22	A/BurkinaFaso/3131/2023_H3N2	419.8	interpolated	70.83	2	midpoint
EPIHK	EPIHK_22	A/Busan/277/2025_H1N1	529.4	interpolated	73.8	2	midpoint
EPIHK	EPIHK_22	A/Busan/461/2025_H3N2	911.3	interpolated		1	midpoint
EPIHK	EPIHK_22	A/California/07/2009_H1N1	6242.0	interpolated		1	midpoint
EPIHK	EPIHK_22	A/Cambodia/e0826360/2020_H3N2	956.1	interpolated	878.1	3	midpoint
EPIHK	EPIHK_22	A/Cambodia/e0826360/2020egg_H3N2	3964.0	interpolated	674.4	3	midpoint
EPIHK	EPIHK_22	A/Canberra/613/2024_H3N2	1348.0	interpolated	330.0	2	midpoint
EPIHK	EPIHK_22	A/Colombia/1851/2024_H3N2	420.2	interpolated	180.4	2	midpoint
EPIHK	EPIHK_22	A/Colombia/7681/2024_H3N2	1466.0	interpolated	372.1	2	midpoint
EPIHK	EPIHK_22	A/Colorado/218/2024_H1N1	235.9	interpolated		1	midpoint
EPIHK	EPIHK_22	A/Colorado/ISC-1416/2024_H3N2	965.2	interpolated	49.55	2	midpoint
EPIHK	EPIHK_22	A/CoteD'Ivoire/4448/2024_H3N2	451.2	interpolated		1	midpoint
EPIHK	EPIHK_22	A/Croatia/10136RV/2023-egg_H3N2	1613.0	interpolated	727.7	2	midpoint
EPIHK	EPIHK_22	A/DE/DE-DHSS-901/2025_(H3N2)_H3N2	414.1	interpolated	149.8	2	midpoint
EPIHK	EPIHK_22	A/Darwin/6/2021_H3N2	1839.0	interpolated	274.2	3	midpoint
EPIHK	EPIHK_22	A/Darwin/9/2021_H3N2	3462.0	interpolated	361.2	3	midpoint
EPIHK	EPIHK_22	A/DistrictOfColumbia/27/2023_H3N2	472.6	interpolated	38.17	2	midpoint
EPIHK	EPIHK_22	A/Ecuador/1385/2024_H3N2	965.2	interpolated	102.0	2	midpoint
EPIHK	EPIHK_22	A/Florida/ISC-1241/2025_H3N2	1424.0	interpolated		1	midpoint
EPIHK	EPIHK_22	A/France/ARA-RELAB-HCL025017178801/2025_H3N2	1276.0	interpolated	8.419	2	midpoint
EPIHK	EPIHK_22	A/France/BRE-IPP01880/2025_H3N2	766.6	interpolated	282.9	2	midpoint
EPIHK	EPIHK_22	A/France/IDF-IPP29542/2023-egg_H3N2	1348.0	interpolated	148.2	2	midpoint
EPIHK	EPIHK_22	A/France/PAC-RELAB-HCL024172122101/2024_H3N2	1090.0	interpolated		1	midpoint
EPIHK	EPIHK_22	A/Ghana/FS-25-0256/2025_H3N2	791.9	interpolated		1	midpoint
EPIHK	EPIHK_22	A/Hawaii/70/2019_H1N1	1804.0	interpolated	176.8	3	midpoint
EPIHK	EPIHK_22	A/Hawaii/ISC-1140/2025_H1N1	288.5	interpolated	59.61	2	midpoint
EPIHK	EPIHK_22	A/HongKong/2671/2019_H3N2	3585.0	interpolated	254.2	3	midpoint
EPIHK	EPIHK_22	A/HongKong/45/2019_H3N2	1337.0	interpolated	277.5	3	midpoint
EPIHK	EPIHK_22	A/HongKong/4801/2014_H3N2	2104.0	interpolated	347.6	3	midpoint
EPIHK	EPIHK_22	A/HongKong/4801/2014egg_H3N2	5225.0	interpolated	860.6	3	midpoint
EPIHK	EPIHK_22	A/Illinois/65/2024_H1N1	595.2	interpolated	114.5	2	midpoint
EPIHK	EPIHK_22	A/India/Pune-NIV24_3439/2024_H3N2	662.3	interpolated	135.4	2	midpoint
EPIHK	EPIHK_22	A/Indiana/46/2024_H3N2	354.1	interpolated	42.85	2	midpoint
EPIHK	EPIHK_22	A/Iowa/123/2024_H1N1	505.6	interpolated	12.89	2	midpoint
EPIHK	EPIHK_22	A/KANAGAWA/AC2408/2025_H1N1	261.7	interpolated	31.77	2	midpoint
EPIHK	EPIHK_22	A/Kansas/14/2017_H3N2	1021.0	interpolated	426.0	2	midpoint
EPIHK	EPIHK_22	A/Kentucky/57/2024_H3N2	455.1	interpolated	83.19	2	midpoint
EPIHK	EPIHK_22	A/Lisboa/188/2023_H1N1	610.9	interpolated	215.7	2	midpoint
[truncated: 24,149 more rows]
